# Supplementary material for: Acinetobacter baylyi regulates type IV pilus synthesis by employing two extension motors and a motor protein inhibitor
Source: Nat Commun. 2021 Jun 18;12:3744. doi: 10.1038/s41467-021-24124-6 (PMC8213720; doi:10.1038/s41467-021-24124-6)
Supplement: Supplementary file 4 — Supplementary Data 1 [file 41467_2021_24124_MOESM4_ESM.xlsx]

## Sheet: ALL DATA in order
Locus	Length	No Sm (total pool)	No Rif (total pool)	No Spec (total pool)	with Sm (transformant pool)	with Rif (transformant pool)	with Spec (transformant pool)	Product	Note	ProteinID
ACIAD0001	1397	0.000845195	0.00107313	0.00110067	0.000477768	0.000867999	0.00116474	CAG66986.1	dnaA	DNA replication initiator protein, transcriptional regulator of replication and housekeeping genes
ACIAD0002	1148	0.00246844	0.00391767	0.00267881	0.00174419	0.0031688	0.00121489	CAG66987.1	dnaN	DNA polymerase III, beta chain
ACIAD0003	1076	0.456274	0.479008	0.466102	0.539454	0.608101	0.436166	CAG66988.1	recF	DNA replication, recombinaison and repair protein
ACIAD0004	2468	0.468563	0.438451	0.438717	0.506261	0.334987	0.384464	CAG66989.1	gyrB	DNA gyrase, subunit B (type II topoisomerase)
ACIAD0005	236	0.289181	0.490404	0.422416	0.460045	0.361723	0.618551	CAG66990.1		conserved hypothetical protein
ACIAD0006	170	0.0013891		0.00301497	0.00130871		0.00136735	CAG66991.1		hypothetical protein
ACIAD0007	1934	0.917849	0.855159	0.913651	0.962281	0.975468	1.02234	CAG66992.1		putative transport protein (ABC superfamily, atp_bind)
ACIAD0008	1010	1.00398	0.996572	1.07533	1.07033	0.996969	1.16984	CAG66993.1		putative RND type efflux pump involved in aminoglycoside resistance (AdeT)
ACIAD0009	1010	0.523733	0.625492	0.737863	0.809742	0.728998	0.640961	CAG66994.1	adeT	RND type efflux pump involved in aminoglycoside resistance
ACIAD0010	335	0.00211475	0.000895023	0.000764993	0.00199236	0.00289575	0.00138776	CAG66995.1		putative chaperone involved in Fe-S cluster assembly and activation (HesB-like)
ACIAD0011	1130	0.376373	0.402784	0.405501	0.378611	0.372578	0.429928	CAG66996.1	anmK	Anhydro-N-acetylmuramic acid kinase (AnhMurNAc kinase)
ACIAD0013	1214	0.000778081	0.000987916	0.00168878	0.000916313	0.00119861	0.00134032	CAG66997.1	tyrS	tyrosyl-tRNA synthetase
ACIAD0014	254	0.475084	0.534741	0.532725	0.432699	0.526094	0.488692	CAG66998.1		hypothetical protein
ACIAD0015	1955	1.86925	1.55223	1.68655	1.96204	1.91361	1.89039	CAG66999.1		putative 5'-nucleotidase NucA precursor
ACIAD0017	614	0.330376	0.308134	0.280481	0.440613	0.376813	0.479284	CAG67000.1		putative glutathione S-transferase
ACIAD0018	311	0.261964	0.371175	0.428495	0.593043	0.536505	0.341573	CAG67001.1		conserved hypothetical protein
ACIAD0019	542	0.65398	0.578644	0.429801	0.615722	0.753509	0.652744	CAG67002.1		conserved hypothetical protein; putative flavoprotein
ACIAD0020	482	0.28955	0.258155	0.0845381	0.166168	0.0734601	0.16011	CAG67003.1	fkpB	FKBP-type peptidyl-prolyl cis-trans isomerase (rotamase)
ACIAD0021	539	0.000438122		0.00047546	0.000412766	0.000899885		CAG67004.1	lspA	prolipoprotein signal peptidase (Signal peptidase II.)
ACIAD0022	2837	0.00158153	0.000739806	0.00171631	0.00101947	0.0011113	0.000819348	CAG67005.1	ileS	isoleucyl-tRNA synthetase
ACIAD0023	1001	0.000235912	0.000299533	0.000512034	0.00155581	0.00072683	0.0027866	CAG67006.1	ribF	bifunctional protein [Includes: riboflavin kinase (Flavokinase); FMN adenylyltransferase (FAD pyrophosphorylase) (FAD synthetase)]
ACIAD0024	1124	1.08346	0.835743	0.967863	1.12487	1.12003	1.12564	CAG67007.1		putative malic acid transport protein
ACIAD0025	800	6.95897	7.04794	7.14232	6.94029	7.7794	7.86782	CAG67008.1		putative hydrolase rutD (Pyrimidine utilization protein D)
ACIAD0026	617	0.0221986	0.0967045	0.0627183	0.0569724	0.231906	0.111892	CAG67009.1		putative HTH-type transcriptional regulator rutR (Rut operon repressor)
ACIAD0027	1109	2.12959	2.28349	2.37878	2.34758	2.27605	2.27125	CAG67010.1		Putative monooxygenase rutA (Pyrimidine utilization protein A)
ACIAD0028	737	0.635067	0.598038	0.615472	0.884791	0.683792	0.796382	CAG67011.1		putative isochorismatase family protein rutB (Pyrimidine utilization protein B)
ACIAD0029	380	1.32802	1.5544	1.64554	1.64519	2.03078	1.84002	CAG67012.1		putative enzyme rutC (Pyrimidine utilization protein C)
ACIAD0030	566	3.99532	4.04138	4.09765	4.67406	4.43047	4.2001	CAG67013.1		putative flavin reductase rutF (Pyrimidine utilization protein F)
ACIAD0031	1364	1.24289	1.38134	1.47714	1.22544	1.46152	1.38566	CAG67014.1		Putative pyrimidine permease rutG (Pyrimidine utilization protein G)
ACIAD0032	872	1.17559	1.12644	0.942802	1.05653	1.07965	1.08094	CAG67015.1		putative hydroxyacid dehydrogenase/reductase
ACIAD0034	809	1.72834	1.70523	1.41029	1.74877	1.91767	1.7981	CAG67016.1	ssuB	alkanesulfonate transport protein (ABC superfamily, atp_bind)
ACIAD0035	800	1.70056	1.53177	1.43385	1.43417	1.7134	1.47779	CAG67017.1	ssuC	alkanesulfonate transport protein (ABC superfamily, membrane)
ACIAD0036	1190	1.05949	1.01464	1.07764	1.11577	1.2558	1.27359	CAG67018.1	ssuD	FMNH(2)-dependent alkanesulfonate monooxygenase
ACIAD0037	1007	1.1139	1.00609	1.3259	1.26684	1.28966	1.15947	CAG67019.1	ssuA	alkanesulfonate transport protein (ABC superfamily, peri_bind)
ACIAD0038	1022	1.21725	1.33458	1.22068	1.27676	1.44301	1.33647	CAG67020.1	ssuA	alkanesulfonate transport protein (ABC superfamily, peri_bind)
ACIAD0039	1355	1.10074	1.03979	1.17375	1.04837	1.21045	1.01832	CAG67021.1	argA	N-alpha-acetylglutamate synthase (amino-acid acetyltransferase)
ACIAD0040	302	0.145442	0.120132	0.319068	0.212904	0.224049	0.227831	CAG67022.1		conserved hypothetical protein; putative signal peptide
ACIAD0041	407	0.000580215	0.00221007		0.00382645	0.00178761	0.000571128	CAG67023.1		conserved hypothetical protein; putative signal peptide
ACIAD0042	746	0.259256	0.243966	0.170734	0.166711	0.109881	0.227463	CAG67024.1		putative oxoacyl-(acyl carrier protein) reductase
ACIAD0043	707	0.0698088	0.0385923	0.0387853	0.00157341	0.080268	0.0414266	CAG67025.1		putative phosphoglycolate phosphatase 2 (PGP 2)
ACIAD0044	716	0.000329815	0.0020938	0.000357923	0.00124291	0.00135485	0.0012986	CAG67026.1	ubiG	3-demethylubiquinone-9 3-methyltransferase and 2-octaprenyl-6-hydroxy phenol methylase
ACIAD0045	620	0.00152353	0.000483601	0.000413343	0.00466492	0.00352044	0.00262442	CAG67027.1	dsbA	thiol:disulfide interchange protein, periplasmic, alkali-inducible
ACIAD0046	674	0.588617	0.269138	0.549047	0.432748	0.519941	0.499041	CAG67028.1		putative transcriptional regulator
ACIAD0047	635	1.05169	1.0421	1.20751	0.988375	1.13468	1.20251	CAG67029.1		conserved hypothetical protein; putative transcriptional regulator (TetR family)
ACIAD0048	1022	0.635195	0.689146	0.6467	0.687034	0.936617	0.61342	CAG67030.1		putative oxidoreductase
ACIAD0049	1151	1.40088	0.933623	1.04491	1.27709	1.38411	1.19234	CAG67031.1		conserved hypothetical protein; putative linoleoyl-CoA desaturase
ACIAD0050	755	0.228328	0.202536	0.297684	0.159125	0.0597464	0.258619	CAG67032.1	rph	ribonuclease PH (RNase PH), tRNA nucleotidyltransferase
ACIAD0051	455	0.302061	0.347938	0.151511	0.435671	0.483972	0.367831	CAG67033.1		conserved hypothetical protein
ACIAD0052	548	0.58649	0.58927	0.480278	0.682058	0.529736	0.524707	CAG67034.1		conserved hypothetical protein; putative bacteriophage
ACIAD0053	632	0.736093	1.07219	0.912769	0.892387	1.00308	0.996368	CAG67035.1		hypothetical protein; putative zinc protease
ACIAD0054	452		0.000663347	0.000566975		0.000536547	0.00102854	CAG67036.1		hypothetical protein; putative fragment of ribosomal protein S3
ACIAD0055	128	0.00922451	0.00468488	0.00200213		0.0738925	0.196129	CAG67037.1		hypothetical protein
ACIAD0056	158		0.00189767		0.00140811	0.00153493	0.0014712	CAG67038.1		hypothetical protein
ACIAD0057	389		0.0423928			0.0236908				fragment of transposase (part 1)
ACIAD0058	185			0.00138526						fragment of transposase (part 2)
ACIAD0059	206			0.00124404	0.00432001		0.00338518			fragment of transposase (part 3)
ACIAD0060	125	0.243704	0.227873	0.205018	0.190443	0.349227	0.111576	CAG67042.1		hypothetical protein
ACIAD0061	203	2.67207	3.2376	2.51349	3.17172	3.73694	3.29322	CAG67043.1		conserved hypothetical protein; putative signal peptide
ACIAD0062	869	0.155711	0.245318	0.198176	0.26498	0.369779	0.177613	CAG67044.1	nadC	nicotinate-nucleotide pyrophosphorylase (quinolinate phosphoribosyltransferase)
ACIAD0063	590	0.200925	0.193621	0.211534	0.0644817	0.136057	0.190293	CAG67045.1	ampD	N-acetyl-anhydromuramyl-L-alanine amidase (Regulates ampC)
ACIAD0064	1547	0.00457946	0.00232579	0.00215355	0.00244484	0.00313535	0.00495851	CAG67046.1		putative virulence factor MviN family (multidrug/oligosaccharidyl-lipid/polysaccharide exporter superfamily)
ACIAD0065	698	0.809262	0.902505	0.895119	0.914466	0.744582	0.925467	CAG67047.1	fklB	FKBP-type 22KD peptidyl-prolyl cis-trans isomerase (rotamase)
ACIAD0066	707	0.215773	0.17515	0.259898	0.184719	0.107367	0.235737	CAG67048.1	fkpA	FKBP-type peptidyl-prolyl cis-trans isomerase (rotamase)
ACIAD0068	2210	0.0706305	0.065122	0.107495	0.0249662	0.0289706	0.0718383	CAG67049.1	ptk	tyrosine-protein kinase, autophosphorylates
ACIAD0069	431	0.0624613	0.0215657	0.0285408	0.0381985	0.00112538	0.00323595	CAG67050.1	ptp	low molecular weight protein-tyrosine-phosphatase
ACIAD0070	1103	0.00727925	0.000271834	0.00162639	0.00040341	0.000879489	0.000632228	CAG67051.1	wza	polysaccharide export protein
ACIAD0072	1163	0.00223355	0.000773429	0.00198319	0.00210429	0.0029194	0.000799481	CAG67052.1	ugd	UDP-glucose 6-dehydrogenase
ACIAD0073	884	0.000267135	0.000678354	0.000869704	0.0010067	0.000548686	0.00105181	CAG67053.1		putative glycosyl transferase family 2
ACIAD0074	929	0.000762586	0.000322748	0.000551717		0.00156632	0.000250214	CAG67054.1		putative glycosyl transferase family 2
ACIAD0075	1250	0.00113351	0.000239866	0.00102509	0.000533954	0.000194015	0.000929796	CAG67055.1		putative polysaccharide transport protein
ACIAD0076	1070	0.00419327	0.00140109	0.0182026	0.0145548	0.000226653	0.0067345	CAG67056.1	rmlB	dTDP-D-glucose-4,6-dehydratase
ACIAD0078	908	0.0379709	0.0492016	0.0276594	0.0227871	0.0194977	0.0435202	CAG67057.1	rmlD	dTDP-4-dehydrorhamnose reductase (dTDP-4-keto-L-rhamnose reductase) (dTDP-6-deoxy-L-mannose dehydrogenase) (dTDP-L-rhamnose synthetase)
ACIAD0079	899	0.0491208	0.0333518	0.0242305	0.00222728	0.0374974	0.0139625	CAG67058.1	rmlA	dTDP-glucose pyrophosphorylase (glucose-1-phosphate thymidylyltransferase)
ACIAD0080	563	0.0184556	0.000532562	0.000910383	0.00197585	0.00301533	0.029727	CAG67059.1	rmlC	dTDP-4-keto-6-deoxy-D-glucose-3,5-epimerase
ACIAD0081	1040	0.00045413	0.000576601	0.000985665	0.00106962	0.000466383	0.000894035	CAG67060.2		putative glycosyl transferase family 1
ACIAD0082	947	0.000249364	0.00126645		0.000469864	0.000768276	0.000245458	CAG67061.1		putative glycosyl transferase family 2 (rhamnosyl transferase)
ACIAD0083	965		0.00528203	0.00212454	0.00069165	0.000753945	0.00024088	CAG67062.1		conserved hypothetical protein; putative polysaccharide polymerase
ACIAD0084	1019	0.000695233	0.00117697	0.00125747	0.000436665	0.000475994	0.000684344	CAG67063.1		putative glycosyl transferase family 1 (mannosyl transferase)
ACIAD0085	797	0.0112592	0.00150481	0.0350486	0.00111659	0.0203874	0.00408317	CAG67064.1		putative glycosyl transferase family 2
ACIAD0086	1418	0.00116575	0.00211448	0.000903642	0.00141208	0.00188132	0.00131142	CAG67065.1	epsM	bifunctional protein [Includes: Mannose-6-phosphate isomerase (Phosphomannose isomerase) (Pmi) (Phosphohexomutase); Mannose-1-phosphate guanylyl transferase (Gdp) (GDP-mannose pyrophosphorylase) (Gmp)]
ACIAD0087	1292	0.229385	0.234621	0.300307	0.217659	0.128392	0.178475	CAG67066.1		putative UDP-glucose/GDP-mannose dehydrogenase
ACIAD0088	1031	0.136054	0.159077	0.178223	0.165296	0.106558	0.111603	CAG67067.1		putative NAD-dependent epimerase/dehydratase (WbpP)
ACIAD0089	1295	0.0351942	0.0136603	0.0277052	0.0166646	0.00149819	0.0148983	CAG67068.1		putative virulence factor MviN family (multidrug/oligosaccharidyl-lipid/polysaccharide exporter superfamily)
ACIAD0090	1100	0.0124514	0.0160819	0.0400717	0.0232593	0.0202834	0.0304297	CAG67069.1		putative glycosyl transferase family 1
ACIAD0091	1091	0.374892	0.363042	0.408251	0.280191	0.324544	0.301907	CAG67070.1		putative glycosyl transferase family 1
ACIAD0092	1136	0.451092	0.404352	0.498108	0.365644	0.425903	0.398396	CAG67071.1		putative glycosyl transferase family 1
ACIAD0093	614	0.148458	0.163589	0.133145	0.167766	0.346399	0.0961597	CAG67072.1		putative UDP-galactose phosphate transferase (WeeH)
ACIAD0094	686	0.197249	0.243887	0.30409	0.132645	0.138936	0.279549	CAG67073.1		putative acetyltransferase (WeeI)
ACIAD0095	1175	0.88088	0.890312	1.03163	0.710992	0.785143	0.54403	CAG67074.1	per	perosamine synthetase (WeeJ)
ACIAD0096	1889	0.852456	0.869658	0.830953	0.82173	0.906782	0.712729	CAG67075.1		putative dTDP-glucose-4, 6-dehydratase/UDP-glucose 4-epimerase (WeeK) (WbpM)
ACIAD0098	1364	0.786697	0.883451	0.631851	0.633679	0.779119	0.779488	CAG67076.1		putative UDP-glucose lipid carrier transferase/glucose-1-phosphate transferase in colanic acid gene cluster (WcaJ)
ACIAD0099	887	0.589437	0.569243	0.610779	0.598215	0.625573	0.645197	CAG67077.1	galU	UTP-glucose-1-phosphate uridylyltransferase
ACIAD0100	1271	0.232246	0.252888	0.193162	0.0614404	0.0864368	0.165512	CAG67078.1		putative UDP-glucose 6-dehydrogenase (Ugd) (Udg)
ACIAD0101	1673	0.954329	1.02119	0.980056	1.25682	1.0988	1.05859	CAG67079.1	pgi	glucose-6-phosphate isomerase
ACIAD0102	1019	0.0862089	0.0853302	0.0631251	0.0266366	0.0223717	0.0383233	CAG67080.1	galE	UDP-glucose 4-epimerase (Galactowaldenase) (UDP-galactose 4-epimerase)
ACIAD0103	1706	0.245699	0.251149	0.231787	0.254171	0.177127	0.231768	CAG67081.1		conserved hypothetical protein; putative membrane protein
ACIAD0104	1373	0.353447	0.347876	0.302936	0.28519	0.416151	0.306264	CAG67082.1	manB	bifunctional protein [Includes: phosphomannomutase (Pmm); putative phosphoglucomutase (Glucose phosphomutase) (Pgm)]
ACIAD0105	899	0.385349	0.474263	0.410778	0.697387	0.782589	0.416029	CAG67083.1		putative transcriptional regulator DNA-binding, transcriptional regulator (LysR family)
ACIAD0106	1655	1.36908	1.34716	1.3193	1.38113	1.66979	1.4697	CAG67084.1	lldP	L-lactate permease
ACIAD0107	752	0.387822	0.414263	0.363621	0.376915	0.379581	0.455625	CAG67085.1	lldR	transcriptional repressor for L-lactate utilization (GntR family)
ACIAD0108	1154	0.819763	0.758156	0.62869	0.799889	0.825069	0.7753	CAG67086.1	lldD	L-lactate dehydrogenase, FMN linked
ACIAD0109	1718	0.847822	0.789373	0.913811	0.910902	0.885802	0.881087	CAG67087.1	dld	D-lactate dehydrogenase, NADH independent, FAD-binding domain
ACIAD0110	1457	0.472133	0.52908	0.464176	0.462522	0.544461	0.529033	CAG67088.1		conserved hypothetical protein; putative signal peptide
ACIAD0111	263	0.412136	0.557483	0.416078	0.259702	0.371617	0.470201	CAG67089.1		conserved hypothetical protein; putative membrane protein
ACIAD0112	1214	2.32218	2.07512	1.92986	1.27697	1.20001	1.09734	CAG67090.1	tyrB	tyrosine aminotransferase, tyrosine repressible, PLP-dependent
ACIAD0114	470	0.425568	0.288988	0.428575	0.426027	0.50671	0.368456	CAG67091.1	lrp	transcriptional regulator for lrp regulon and high-affinity branched-chain amino acid transport system, mediator of leucine response (AsnC family)
ACIAD0115	1259	0.797537	0.689925	0.903774	0.682639	0.939641	0.910964	CAG67092.1	dadA	D-amino acid dehydrogenase, small subunit
ACIAD0116	1097	0.691867	0.556754	0.706444	0.703339	0.715398	0.6787	CAG67093.1	dadX	alanine racemase 2, PLP-binding, catabolic
ACIAD0117	359	0.236805	0.185412	0.199165	0.151213	0.300616	0.164463	CAG67094.1		conserved hypothetical protein
ACIAD0118	1379	0.695428	0.74295	0.745774	0.804093	0.854708	0.696841	CAG67095.1	cycA	APC family, D-serine/D-alanine/glycine transport protein
ACIAD0119	521	4.13961	4.54583	4.62914	5.16702	5.14503	3.90702	CAG67096.1		putative major fimbrial subunit protein precursor
ACIAD0120	716	0.346306	0.358459	0.340027	0.443408	0.300439	0.264265	CAG67097.1		putative pili assembly chaperone, required for type 1 fimbriae
ACIAD0121	2609	1.64742	1.65649	1.65207	1.57544	1.70442	1.74092	CAG67098.1		putative outer membrane usher protein (probable fimbrial usher protein)
ACIAD0122	1424	0.650069	0.689362	0.713569	0.606197	0.67919	0.596467	CAG67099.1		putative fimbrial subunit, outer membrane protein
ACIAD0123	737	1.01252	0.703813	0.834538	0.971731	0.910845	0.92885	CAG67100.1		putative pili assembly chaperone
ACIAD0124	974	0.376769	0.344777	0.211017	0.302428	0.400132	0.268008	CAG67101.1		putative transcriptional regulator
ACIAD0125	884	0.416731	0.446696	0.436301	0.389341	0.511375	0.401001	CAG67102.1		conserved hypothetical protein; putative membrane protein
ACIAD0126	1547	2.07114	1.80849	1.87574	1.83018	1.78699	1.66155	CAG67103.1	garD	D-galactarate dehydratase
ACIAD0127	1283	0.780225	0.802981	0.702703	0.826976	0.930948	0.77018	CAG67104.1	gudP	D-glucarate/D-galactarate permease (MFS superfamily)
ACIAD0128	1334	1.71039	1.61806	1.62312	1.73782	1.91943	1.88416	CAG67105.1	gudD	D-glucarate dehydratase
ACIAD0130	911	0.482923	0.416014	0.507482	0.420051	0.495687	0.562623	CAG67106.1	kdgD	5-dehydro-4-deoxyglucarate dehydratase (5-keto-4-deoxy-glucarate dehydratase)
ACIAD0131	1580	0.740278	0.610292	0.746922	0.568452	0.815969	0.700289	CAG67107.1		2-ketoglutarate semialdehyde dehydrogenase
ACIAD0132	713	0.0745206	0.106813	0.0535549	0.0764485	0.103062	0.0339056	CAG67108.1		putative transcriptional regulator (GntR family)
ACIAD0133	968	2.19485	1.91081	2.011	2.24411	2.34176	2.20418	CAG67109.1		putative 2-hydroxyacid dehydrogenase
ACIAD0134	167	0.820153	0.590688	0.420471	0.245128	0.826307	0.405046			fragment of transposase
ACIAD0135	1043	1.01455	0.971366	0.766361	0.956475	0.951475	0.934699	CAG67111.1		putative transcriptional repressor (GalR/LacI family)
ACIAD0136	1325	5.76111	5.64839	6.13275	5.85922	6.08531	5.69789	CAG67112.1		putative xanthine/uracil permease
ACIAD0137	1430	1.45239	1.48092	1.40627	1.20746	1.27687	1.18273	CAG67113.1		conserved hypothetical protein; putative cytosine deaminase
ACIAD0138	722	1.01033	0.958883	0.988886	1.14044	1.26466	1.0824	CAG67114.1		conserved hypothetical protein; putative membrane protein
ACIAD0139	1289	0.816165	0.822504	1.01296	0.956201	1.05926	0.980289	CAG67115.1		hypothetical protein; putative signal peptide
ACIAD0141	128	1.20657	0.679308	0.842897	0.964662	1.4949	0.581122	CAG67116.1		hypothetical protein
ACIAD0142	308	0.17251	0.549044	0.226319	0.366226	0.500786	0.248298	CAG67117.1		putative activator of morphogenic pathway (BolA), important in general stress response
ACIAD0143	392	1.83978	1.97721	1.59517	1.52728	2.38869	1.77302	CAG67118.1		conserved hypothetical protein; putative membrane protein
ACIAD0144	839	3.31029	2.96795	2.64337	3.14549	3.16084	3.31579	CAG67119.1		putative ATPase involved in chromosome partitioning (ParA family ATPase)
ACIAD0145	407	1.78532	1.15955	1.44697	1.27913	1.77152	1.25591	CAG67120.1		conserved hypothetical protein
ACIAD0147	590	0.278974	0.12908	0.236727	0.318261	0.27417	0.242299	CAG67121.1		putative membrane protein
ACIAD0148	686	0.949409	1.00964	0.671315	0.897706	0.990934	0.945383	CAG67122.1		putative integral membrane protein (DedA)
ACIAD0149	422	0.472295	0.341042	0.431777	0.448125	0.558598	0.496295	CAG67123.1		conserved hypothetical protein; putative membrane protein
ACIAD0150	368	7.71009	7.60825	7.69306	8.86114	9.01538	7.99801	CAG67124.1		conserved hypothetical protein; putative membrane protein
ACIAD0151	1652	0.00257304	0.00235946	0.00170642	0.00175076	0.00146803	0.000984953	CAG67125.1	guaA	GMP synthetase (glutamine aminotransferase)
ACIAD0152	2480	0.848512	0.959585	0.882591	1.08289	1.0841	0.964101	CAG67126.1		conserved hypothetical protein
ACIAD0154	527	0.227186	0.25261	0.328243	0.363484	0.279334	0.49842	CAG67127.1		putative transcriptional regulator
ACIAD0155	317	0.13409	0.116339	0.0606324	0.246343	0.118582	0.109258	CAG67128.1		conserved hypothetical protein
ACIAD0156	239	0.00790452		0.00107227	0.0521294	0.00101472	0.00097259	CAG67129.1		conserved hypothetical protein; putative membrane protein
ACIAD0157	947	1.79492	1.61093	1.92624	2.0035	1.91045	1.78718	CAG67130.1		conserved hypothetical protein; pirin-related protein
ACIAD0158	398	1.31186	1.45547	1.60203	1.48917	1.75918	1.5886	CAG67131.1		conserved hypothetical protein
ACIAD0159	683	4.15799	4.19985	4.08648	3.54145	4.22686	4.3699	CAG67132.1		glutathione S-transferase
ACIAD0160	866	1.59468	1.58676	1.66814	1.90984	1.71556	1.74713	CAG67133.1		putative transcriptional regulator (AraC family)
ACIAD0161	917	0.907764	1.11726	0.86272	1.1192	1.12744	1.17314	CAG67134.1		conserved hypothetical protein; putative membrane protein
ACIAD0162	1256	0.857539	0.825256	0.921439	0.858393	1.14772	0.73251	CAG67135.1		hypothetical protein; putative signal peptide
ACIAD0163	602	0.000784543	0.000498061	0.00127711	0.000739139	0.00241713	0.000386128	CAG67136.1		conserved hypothetical protein
ACIAD0164	1790	0.000791556	0.00134003	0.00157486	0.0013672	0.000677427	0.000779159	CAG67137.1	argS	arginyl-tRNA synthetase
ACIAD0165	590	0.978611	0.871547	1.0707	0.990982	0.906364	0.840756	CAG67138.1		hypothetical protein
ACIAD0166	1700	0.0190307	0.0167554	0.00738669	0.0120401	0.0238239	0.0382857	CAG67139.1	sfcA	NAD-linked malate dehydrogenase, Rossman fold
ACIAD0167	3320	1.53169	1.59399	1.54343	1.56259	1.78843	1.7755	CAG67140.1		conserved hypothetical protein; putative VGR-related protein
ACIAD0168	2183	0.288937	0.284724	0.382707	0.358537	0.377943	0.29506	CAG67141.1		hypothetical protein
ACIAD0169	725	0.000651441	0.000413562	0.00212088	0.00030687	0.00100353	0.000641239	CAG67142.1		hypothetical protein; putative signal peptide
ACIAD0171	209			0.00122619			0.0011122	CAG67143.1		hypothetical protein
ACIAD0172	923	0.0841739	0.016892	0.0774649	0.0631527	0.0375734	0.0705154	CAG67144.1		conserved hypothetical protein; putative dyp-type peroxidase
ACIAD0173	626	0.312726	0.252415	0.335283	0.367484	0.455595	0.587435	CAG67145.1	rhtB	homoserine/homoserine lactone efflux protein
ACIAD0174	815	0.0901127	0.184682	0.101251	0.289361	0.0937344	0.0567575	CAG67146.1	znuB	high affinity Zn transport protein (ABC superfamily, membrane)
ACIAD0175	779	0.0418336	0.0100073	0.0473726	0.0771114	0.041717	0.0277506	CAG67147.1	znuC	high affinity Zn transport protein (ABC superfamily, atp_bind)
ACIAD0176	488	1.1096	1.00026	0.989381	1.35905	1.64744	1.29324	CAG67148.1	zur	transcriptional repressor of Zn transport system (Fur family)
ACIAD0177	854	0.0807436	0.0765381	0.0531151	0.0982146	0.131767	0.0381064	CAG67149.1	znuA	high affinity Zn transport protein (ABC superfamily, peri_bind)
ACIAD0178	398			0.000643901				CAG67150.1	atpI	ATP synthase protein I
ACIAD0180	875	0.000809649	0.000685332	0.00820073	0.00101705	0.00166299	0.00770402	CAG67151.1	atpB	membrane-bound ATP synthase, F0 sector, subunit a, important for FO assembly
ACIAD0182	245	0.000963867	0.0146857	0.00313803		0.00197975	0.000948771	CAG67152.1	atpE	membrane-bound ATP synthase, F0 sector, subunit c
ACIAD0183	470	0.00150732	0.00191383	0.00272631	0.000473363	0.00154799	0.00346201	CAG67153.1	atpF	membrane-bound ATP synthase, F0 sector, subunit b
ACIAD0184	536	0.00264344	0.00167817	0.000478121	0.00207538	0.00361969		CAG67154.1	atpH	membrane-bound ATP synthase, F1 sector, delta-subunit
ACIAD0185	1559	0.000151474	0.000961618	0.00213698	0.0019979	0.00140005	0.00134191	CAG67155.1	atpA	membrane-bound ATP synthase, F1 sector, alpha-subunit
ACIAD0186	869	0.000543493	0.000345032	0.000884716	0.000768058	0.00111631	0.00053498	CAG67156.1	atpG	membrane-bound ATP synthase, F1 sector, gamma-subunit
ACIAD0187	1394	0.00118582	0.000215088	0.000919199	0.000478796	0.000869867	0.0010005	CAG67157.1	atpD	membrane-bound ATP synthase, F1 sector, beta-subunit
ACIAD0188	419	0.000563598	0.000715591	0.00122326	0.00159294	0.00173641	0.00110954	CAG67158.1	atpC	membrane-bound ATP synthase, F1 sector, epsilon-subunit
ACIAD0189	479	0.588643	0.602795	0.957144	0.62146	0.778694	0.91087	CAG67159.1		conserved hypothetical protein
ACIAD0190	308	0.523665	0.78268	0.634858	0.65444	0.603148	0.707913	CAG67160.1		hypothetical protein
ACIAD0191	884	0.572471	0.789265	0.602415	0.582879	0.621935	0.572182	CAG67161.1		conserved hypothetical protein; putative enzyme related to aldose 1-epimerase
ACIAD0192	587	1.64981	1.65036	1.66905	1.91667	1.95585	1.67941	CAG67162.1		conserved hypothetical protein
ACIAD0193	545	0.253913	0.11058	0.35455	0.221664	0.351096	0.361682	CAG67163.1		glutathione peroxidase
ACIAD0194	779	0.459563	0.315613	0.410563	0.382415	0.466981	0.458035	CAG67164.1		putative transcriptional regulator (AraC family)
ACIAD0195	1205	0.296899	0.305556	0.30136	0.302611	0.278545	0.259456	CAG67165.1		putative transporter (MFS superfamily)
ACIAD0196	704	1.80465	1.81135	1.74113	2.01212	2.49202	2.14982	CAG67166.1		putative regulator (TetR/AcrR family)
ACIAD0197	911	3.89864	3.82377	3.82215	4.01393	4.60147	4.18918	CAG67167.1		putative membrane protein
ACIAD0198	1181	3.22748	3.39971	3.17531	3.33928	3.52566	3.33183	CAG67168.1		conserved hypothetical protein; putative surface lipoprotein
ACIAD0199	650	3.50661	2.75938	3.03506	3.4375	4.13588	3.51069	CAG67169.1		hypothetical protein; putative ferredoxin subunit of nitrite reductase and ring-hydroxylating dioxygenase
ACIAD0200	890	2.89559	3.05762	2.7807	2.74751	2.82766	3.15399	CAG67170.1		conserved hypothetical protein; putative ferredoxin subunit of nitrite reductase and ring-hydroxylating dioxygenase
ACIAD0201	620	4.23123	4.09562	4.25826	4.16649	3.84627	4.53613	CAG67171.1		putative Glutathione S-transferase-like protein (Gst13 glutathione S-transferase)
ACIAD0202	947	0.539623	0.530644	0.394287	0.530477	0.715009	0.484044	CAG67172.1		putative transcriptional regulator (LysR family)
ACIAD0203	1283	0.583098	0.632616	0.609022	0.74114	0.513959	0.640639	CAG67173.1		hypothetical protein; putative signal peptide
ACIAD0204	554	3.96634	3.6624	3.93152	4.1187	4.47653	4.1694	CAG67174.1		putative cytidine and deoxycytidylate deaminase zinc-binding protein
ACIAD0205	1559	3.14081	3.16411	3.3396	2.76895	2.47699	2.59466	CAG67175.1		putative sugar transport protein (ABC superfamily atp_bind)
ACIAD0206	1121	2.34694	2.35961	2.31377	2.52806	2.30815	2.3587	CAG67176.1		putative transport protein (ABC superfamily, membrane)
ACIAD0207	917	0.373664	0.210243	0.333686	0.21593	0.302554	0.433465	CAG67177.1		putative transport protein (ABC superfamily, membrane)
ACIAD0208	578		0.00155622	0.00177351	0.000384915	0.000419583	0.00120648	CAG67178.1		putative ribosome maturation factor (dsRNA-binding protein) (RimN)
ACIAD0209	1151	0.375046	0.394654	0.403669	0.0313135	0.0101137	0.0280716	CAG67179.1		putative Rossmann-fold nucleotide-binding protein involved in DNA uptake (Smf)
ACIAD0210	1163	0.727935	0.722898	0.684422	0.481691	0.529038	0.685954	CAG67180.1		conserved hypothetical protein; putative peptidoglycan-binding LysM domain
ACIAD0211	524	0.419117	0.242613	0.292464	0.439017	0.478559	0.416545	CAG67181.1	def	peptide deformylase 1 (N-formylmethionylaminoacyl-tRNA deformylase, binds Zn(II))
ACIAD0212	482	0.407134	0.733408	0.492341	0.431114	0.621895	0.592697	CAG67182.1		conserved hypothetical protein
ACIAD0214	1988	0.19873	0.205871	0.180732	0.208156	0.207385	0.240283	CAG67183.1		putative outer membrane copper receptor (OprC)
ACIAD0215	323	0.168886	0.189368	0.279282	0.0957425	0.0833425	0.138174	CAG67184.1		conserved hypothetical protein
ACIAD0216	1205	2.28152	2.18169	1.9213	2.22278	2.65342	2.18444	CAG67185.1		conserved hypothetical protein
ACIAD0217	593	0.719195	0.55871	0.701401	0.840774	0.833889	0.712634	CAG67186.1		putative transcription regulator protein (TetR family)
ACIAD0219	644	0.286384	0.268639	0.273782	0.350649	0.353611	0.342537	CAG67187.1		hypothetical protein
ACIAD0220	2402	0.45745	0.275616	0.367659	0.386146	0.406285	0.336093	CAG67188.1		conserved hypothetical protein
ACIAD0221	518	0.401177	0.494319	0.397272	0.448397	0.490656	0.455474	CAG67189.1		conserved hypothetical protein
ACIAD0222	353	0.939907	0.888456	0.596034	1.06766	0.952901	1.01869	CAG67190.1		conserved hypothetical protein
ACIAD0223	1337	0.624016	0.736014	0.663012	0.71287	0.822606	0.743072	CAG67191.1	shiA	shikimate and dehydroshikimate transport protein (MFS superfamily)
ACIAD0224	134	0.207951	0.0939774	0.311735	0.38519	0.144787	0.19949	CAG67192.1		hypothetical protein
ACIAD0225	1055	0.212421	0.12647	0.313114	0.175876	0.152867	0.159299	CAG67193.1	dinP	DNA polymerase IV, devoid of proofreading, damage-inducible protein P
ACIAD0226	794	1.46269	1.56902	1.49019	1.71428	1.76575	1.78992	CAG67194.1		putative lysozyme
ACIAD0228	1397	1.82173	1.62687	1.70732	1.8703	1.82245	1.85294	CAG67195.1		putative transport protein (MFS superfamily)
ACIAD0229	617	0.442442	0.530174	0.624275	0.61083	0.69454	0.603539	CAG67196.1		conserved hypothetical protein
ACIAD0230	1595	0.249028	0.177268	0.254827	0.202953	0.236133	0.258536	CAG67197.1		conserved hypothetical protein; putative membrane protein
ACIAD0231	476	0.683141	0.427073	0.655218	0.57443	0.430522	0.662187	CAG67198.1		conserved hypothetical protein
ACIAD0232	644	0.312785	0.141536	0.128136	0.0936215	0.10469	0.120195	CAG67199.1		conserved hypothetical protein; putative membrane protein
ACIAD0233	1319	0.433444	0.455773	0.416176	0.536551	0.409101	0.387532	CAG67200.1		putative transport protein (MFS superfamily)
ACIAD0234	2216	0.000959083	0.000947125	0.00127211	0.00110437	0.0010944	0.000839166	CAG67201.1	parC	DNA topoisomerase IV, subunit A
ACIAD0235	1679	1.5768	1.76596	1.61624	1.79058	1.91531	1.6947	CAG67202.1	fadD	acyl-CoA synthetase (long-chain-fatty-acid--CoA ligase)
ACIAD0236	410	0.45444	0.326891	0.369408	0.395582	0.41938	0.430881	CAG67203.1		conserved hypothetical protein; putative membrane protein
ACIAD0237	398	0.90899	0.954492	0.889872	0.993337	1.12607	0.961918	CAG67204.1		conserved hypothetical protein; putative membrane protein
ACIAD0239	527	0.000448098	0.000568942	0.00145886	0.000844329	0.000460188	0.00176432	CAG67205.1	ppa	inorganic pyrophosphatase
ACIAD0240	1301	0.391341	0.470606	0.402236	0.518666	0.477955	0.426841	CAG67206.1		putative outer membrane protein
ACIAD0241	824	35.3995	38.5358	39.9534	37.5217	39.2966	35.7664	CAG67207.1		conserved hypothetical protein; putative signal peptide
ACIAD0242	1487	0.37574	0.455092	0.424651	0.0134655	0.0136998	0.0356411	CAG67208.1		magnesium chelatase, competence related protein (ComM)
ACIAD0243	293	0.851904	0.981363	1.03646	0.0205016		0.151528	CAG67209.1		conserved hypothetical protein
ACIAD0244	338	0.000698661			0.000658227	0.000717512	0.00206316	CAG67210.1	glnK	regulatory protein, P-II 2, for nitrogen assimilation by glutamine synthetase, regulates GlnL (NRII) and GlnE (ATase)
ACIAD0245	1400	0.598634	0.631576	0.764791	0.518221	0.538219	0.394665	CAG67211.1	amtB	ammonium transport protein (Amt family)
ACIAD0246	479	0.0562021	0.0895116	0.0593868	0.0106828	0.00253151	0.0174701	CAG67212.1	nrdR	Transcriptional repressor nrdR
ACIAD0247	1088	0.0377662	0.0143302	0.0228478	0.00204486	0.041683	0.0168782	CAG67213.1	ribD	bifunctional protein [Includes: diaminohydroxyphosphoribosylaminopyrimidine deaminase (Riboflavin-specific deaminase); 5-amino-6-(5-phosphoribosylamino)uracil reductase (HTP reductase) ]
ACIAD0248	1295	0.0858884	0.173417	0.119726	0.105313	0.0344583	0.140008	CAG67214.1		putative DNA modification methylase (Adenine-specific methyltransferase)
ACIAD0249	659	0.000358342	0.000454981	0.000388881	0.00135041	0.00147204	0.00035273	CAG67215.1	ribC	riboflavin synthase alpha chain
ACIAD0250	218	0.00108325	0.050889		0.00102055	0.00111247		CAG67216.1		conserved hypothetical protein
ACIAD0251	632	0.929644	0.864865	0.843429	0.601261	0.559866	0.613489	CAG67217.1		conserved hypothetical protein
ACIAD0252	407	0.385843	0.52526	0.405503	0.323062	0.453457	0.239874	CAG67218.1	holC	DNA polymerase III, chi subunit
ACIAD0253	1448	0.173849	0.179941	0.20831	0.255361	0.257928	0.229078	CAG67219.1	pepA	aminopeptidase A
ACIAD0254	1100	0.0010734	0.0010903	0.000698926	0.000809021	0.000661416	0.000845269	CAG67220.1		conserved hypothetical protein; putative permease
ACIAD0255	1070	0.00154489	0.000280217	0.000479015	0.000623778	0.000906613	0.000651726	CAG67221.1		conserved hypothetical protein; putative permease
ACIAD0256	1547	0.00137384	0.000387631	0.00082829	0.000719071	0.000470302	0.00135232	CAG67222.1	gpmI	phosphoglycerate mutase III, cofactor independent
ACIAD0257	1181	0.0115974	0.0147251	0.0199637	0.0156358	0.00328561	0.00472377	CAG67223.1		putative periplasmic carboxyl-terminal protease
ACIAD0258	1415	2.62666	2.8625	3.27142	0.728605	0.494122	1.50377	CAG67224.1	pilR	type 4 fimbriae expression regulatory protein
ACIAD0259	1580	1.85301	1.67337	1.96081	0.237547	0.177284	0.808716	CAG67225.1	pilS	sensor protein
ACIAD0260	635	0.0483452	0.0368298	0.0548868	0.0413429	0.00038192	0.0223297	CAG67226.1	gacA	response regulator (Global antibiotic and cyanide control protein, LuxR/UhpA family)
ACIAD0262	1058	0.00535684	0.0155868	0.0254335	0.000841137	0.00160457	0.0252662	CAG67227.1	pbpG	D-alanyl-D-alanine endopeptidase, penicillin-binding protein 7 and penicillin-binding protein 8
ACIAD0263	1139	0.0437464	0.0973995	0.0735744	0.0408239	0.0530178	0.103469	CAG67228.1	thrC	threonine synthase, pyridoxal-5'-phosphate-dependent enzyme
ACIAD0264	1313	0.00107912	0.000913428	0.000780724	0.00237222	0.00221647	0.000708146	CAG67229.1	hom	homoserine dehydrogenase
ACIAD0265	812	0.0825935	0.0786507	0.2184	0.0632919	0.0253868	0.133973	CAG67230.1	dsbC	thiol:disulfide interchange protein
ACIAD0266	917	0.159921	0.091552	0.0533785	0.0800639	0.104995	0.0420791	CAG67231.1	xerD	site-specific tyrosine recombinase
ACIAD0267	263	0.000897899		0.00292326	0.000845934	0.000922126		CAG67232.1		putative ferrous iron transport protein A (FeoA)
ACIAD0268	1853	0.000892084	0.00242714	0.00165962	0.00108059	0.00196319	0.00125445	CAG67233.1		putative ferrous iron transport protein B (FeoB)
ACIAD0269	251	0.130775	0.163654	0.135794	0.111684	0.252181	0.221336	CAG67234.1		conserved hypothetical protein
ACIAD0270	1367	0.00293673	0.00263203	0.00412436	0.00227851	0.00283856	0.00289073	CAG67235.1	murD	UDP-N-acetylmuramoylalanine-D-glutamate ligase
ACIAD0271	1199	0.0496323	0.0380105	0.0354806	0.0827576	0.067962	0.0632013	CAG67236.1	ftsW	cell division protein, stabililzes FtsZ ring
ACIAD0272	878	1.71355	1.58932	1.63658	2.16323	1.76973	2.0796	CAG67237.1		putative glutamyl t-RNA synthetase
ACIAD0273	539	0.595845	0.574077	0.629033	0.180379	0.256467	0.322582	CAG67238.1	dksA	DnaK suppressor protein
ACIAD0274	809	0.732378	0.643028	0.512546	0.454862	0.380716	0.714874	CAG67239.1	icc	cyclic 3',5'-adenosine monophosphate phosphodiesterase (regulator of lacZ)
ACIAD0275	620	1.67322	1.75305	1.68107	1.95496	1.66243	1.64176	CAG67240.1	aspP	adenosine diphosphate sugar pyrophosphatase (ADP-ribose pyrophosphatase)
ACIAD0276	1895	2.41381	2.31607	2.22477	2.81711	2.69356	2.33945	CAG67241.1	thiC	hydroxymethylpyrimidine moiety synthesis in thiamin biosynthesis
ACIAD0278	1367	3.38916	3.70941	3.70068	3.6204	3.6997	3.88413	CAG67242.1	tolC	channel-tunnel spanning the outer membrane and periplasm segregation of daughter chromosomes
ACIAD0279	725	0.316926	0.312653	0.21845	0.207444	0.246533	0.286313	CAG67243.1	phoU	transcriptional repressor for high affinity phosphate uptake
ACIAD0282	272	0.121547	0.1896	0.256273	0.0850662	0.0909446	0.220485	CAG67244.1		conserved hypothetical protein
ACIAD0283	1433	0.022247	0.0416376	0.0339789	0.0243751	0.0201394	0.00600182	CAG67245.1	argH	argininosuccinate lyase (Arginosuccinase) (ASAL)
ACIAD0284	1151	2.34301	2.43721	2.07757	2.28086	2.697	2.32328	CAG67246.1	algZ	alginate biosynthesis protein
ACIAD0285	740	1.39391	1.44163	1.31565	0.981621	1.12247	1.09659	CAG67247.1	algR	alginate biosynthesis regulatory protein
ACIAD0286	935	0.00227308	0.00160338	0.000822266	0.000951789	0.000518757	0.000248609	CAG67248.1	hemC	porphobilinogen deaminase (PBG) (Hydroxymethylbilane synthase) (HMBS) (Pre-uroporphyrinogen synthase)
ACIAD0287	770	0.0021468	0.00350454	0.00166411	0.0031783	0.00188976	0.00181129	CAG67249.1	hemD	uroporphyrinogen-III synthase (UROS) (Uroporphyrinogen-III cosynthetase) (Hydroxymethylbilane hydrolyase [cyclizing])
ACIAD0288	830	0.886833	0.679139	0.772523	0.308793	0.509874	0.718911	CAG67250.1		conserved hypothetical protein
ACIAD0289	1193	0.253962	0.205585	0.254554	0.204578	0.150024	0.258558	CAG67251.1		conserved hypothetical protein; putative membrane protein
ACIAD0290	440	3.8492	3.37516	4.4341	3.4798	3.38314	3.73556	CAG67252.1		conserved hypothetical protein; putative thioesterase
ACIAD0291	326	0.000724379	0.0478261	0.00707502	0.00136491	0.00148785	0.00713034	CAG67253.1		putative DNA binding protein
ACIAD0292	743	0.756435	0.677549	0.759851	0.869861	1.00272	0.626955	CAG67254.1		putative general secretion pathway protein
ACIAD0293	845	0.625162	0.669212	0.518308	0.555807	0.618495	0.483879	CAG67255.1		putative general secretion pathway protein
ACIAD0294	2318	2.79536	2.64533	3.18594	3.04169	2.92373	2.97942	CAG67256.1		putative general secretion pathway protein
ACIAD0295	656	1.1541	0.921437	0.939537	1.13445	0.957507	1.1176	CAG67257.1		conserved hypothetical protein
ACIAD0296	704	2.16256	2.37268	2.39746	2.39988	2.28912	2.2885	CAG67258.1	gph	phosphoglycolate phosphatase, contains a phophatase-like domain
ACIAD0297	1493	0.595351	0.550262	0.554256	0.594424	0.564145	0.579955	CAG67259.1	trpE	anthranilate synthase component I
ACIAD0299	1190	0.000396887	0.00428332		0.000560876	0.00346456	0.000195335	CAG67260.1	tufB	protein chain elongation factor EF-Tu, possible GTP-binding factor (duplicate of tufA)
ACIAD0300	440	0.000536699	0.000681438	0.000582438	0.00101128	0.00110236	0.017962	CAG67261.1	secE	preprotein translocase IISP family, membrane subunit
ACIAD0301	533	0.00265832	0.00225015	0.000961624	0.00250447	0.00273005	0.00218057	CAG67262.1	nusG	transcription antitermination protein
ACIAD0302	428	0.00110349	0.000700544	0.0017963	0.000519815	0.000566633	0.000543105	CAG67263.1	rplK	50S ribosomal protein L11
ACIAD0304	695	0.000679561	0.00215707			0.000697897	0.000334459	CAG67264.1	rplA	50S ribosomal protein L1
ACIAD0305	536		0.00167817		0.0016603	0.00135738	0.00130102	CAG67265.1	rplJ	50S ribosomal protein L10
ACIAD0306	365	0.000646979	0.000821459	0.00140423	0.000609536		0.000636847	CAG67266.1	rplL	50S ribosomal protein L7/L12
ACIAD0307	4088	0.00167521	0.00154024	0.00162991	0.0011973	0.00255096	0.00119409	CAG67267.1	rpoB	DNA-directed RNA polymerase beta chain (Transcriptase beta chain) (RNA polymerase beta subunit)
ACIAD0308	4241	0.00105796	0.000706986	0.000845984	0.000891811	0.000457475	0.000712529	CAG67268.1	rpoC	DNA-directed RNA polymerase beta' chain (Transcriptase beta' chain) (RNA polymerase beta' subunit)
ACIAD0310	356	0.0663336	0.00336891	0.0251954	0.0081243	0.029293	0.011753	CAG67269.1		conserved hypothetical protein; putative signal peptide
ACIAD0311	485	0.684097	1.00521	0.599731	0.652304	1.06108	0.948008	CAG67270.1		conserved hypothetical protein
ACIAD0312	941	0.106655	0.194047	0.161226	0.169284	0.169583	0.133146	CAG67271.1		conserved hypothetical protein; putative Alpha/beta hydrolase fold domain
ACIAD0313	1421	1.09665	1.11662	1.1315	1.30936	1.62288	1.11497	CAG67272.1		conserved hypothetical protein; putative membrane protein
ACIAD0314	626	0.191257	0.242836	0.216972	0.195826	0.257628	0.184919	CAG67273.1		putative outer membrane protein W
ACIAD0315	350	2.10104	1.70476	1.98355	2.44856	2.7765	1.82904	CAG67274.1		conserved hypothetical protein; putative signal peptide
ACIAD0316	1922	0.402262	0.401701	0.471745	0.475173	0.559611	0.50118	CAG67275.1	htpG	chaperone Hsp90, heat shock protein C 62.5
ACIAD0317	797	1.07022	0.989034	1.1386	1.2852	1.24211	1.12316	CAG67276.1		conserved hypothetical protein
ACIAD0318	710	0.594027	1.00212	0.661617	0.661488	0.682128	0.843037	CAG67277.1		putative aspartate racemase
ACIAD0319	1298	0.698618	0.611215	0.409484	0.607623	0.779312	0.671022	CAG67278.1		putative proton/sodium-glutamate symport protein
ACIAD0320	308	0.717643	0.50329	0.787124	0.668887	0.529132	1.06111	CAG67279.1		transposase of IS1236, IS3 family (ORF 1)
ACIAD0321	857	4.42067	3.5826	3.79385	4.17391	3.99633	3.85751	CAG67280.1		transposase of IS1236, IS3 family (ORF 2)
ACIAD0323	896	1.53654	2.06637	1.76645	1.77314	1.79589	1.58875	CAG67281.1		putative transcriptional regulator (LysR family)
ACIAD0324	1184	1.73002	1.76861	1.7727	1.95554	2.28775	1.78676	CAG67282.1		conserved hypothetical protein
ACIAD0328	230	1.21667	1.22149	0.952666	0.683886	1.56794	0.937881	CAG67283.1		hypothetical protein
ACIAD0330	227	5.46156	5.40888	4.4255	4.69268	6.02879	4.74933	CAG67284.1		conserved hypothetical protein
ACIAD0331	707	0.415513	0.394829	0.409964	0.556044	0.651748	0.535586	CAG67285.1		conserved hypothetical protein; putative dithiol-disulfide isomerase involved in polyketide biosynthesis
ACIAD0332	764	1.49107	1.49563	1.51483	1.58532	2.01316	1.53556	CAG67286.1		conserved hypothetical protein
ACIAD0333	497	0.0313596	0.113418	0.102097	0.0514794	0.0302539	0.0547214	CAG67287.1		conserved hypothetical protein; putative signal peptide
ACIAD0334	1172	1.02498	1.00439	1.05658	0.983129	1.12548	0.910161	CAG67288.1	fadA	3-ketoacyl-CoA thiolase (Fatty oxidation complex beta subunit) (Beta-ketothiolase) (Acetyl-CoA acyltransferase)
ACIAD0335	2153	0.673783	0.596323	0.619435	0.607921	0.531785	0.616805	CAG67289.1	fadB	fatty oxidation complex alpha subunit [Includes: Enoyl-CoA hydratase; Delta(3)-cis-delta(2)-trans-enoyl-CoA isomerase; 3-hydroxyacyl-CoA dehydrogenase; 3-hydroxybutyryl-CoA epimerase]
ACIAD0336	965	0.158084	0.163432	0.179789	0.200348	0.235482	0.165966	CAG67290.1		conserved hypothetical protein
ACIAD0337	914	1.38691	1.22689	1.00771	1.24531	1.32165	1.20777	CAG67291.1	lpxO	beta-hydroxylase
ACIAD0339	557	0.921696	0.821983	0.662076	0.879538	0.99054	1.17184	CAG67292.1		conserved hypothetical protein
ACIAD0340	1799	1.36543	1.2195	1.33621	1.39338	1.70518	1.29934	CAG67293.1	uvrC	excinuclease ABC subunit C; UvrC with UvrAB is a DNA excision repair enzyme
ACIAD0341	803	1.7292	1.81692	1.72338	1.83858	1.6173	1.59906	CAG67294.1		putative acyl-CoA thioesterase II
ACIAD0342	593	0.190352	0.148652	0.156011	0.134689	0.176266	0.114853	CAG67295.1	pgsA	CDP-diacylglycerol--glycerol-3-phosphate 3-phosphatidyltransferase (Phosphatidylglycerophosphate synthase) (PGP synthase)
ACIAD0344	860	0.941844	0.746792	0.822159	1.06403	0.97769	1.03142	CAG67296.1	ada	bifunctional protein [Includes: transcriptional regulator of DNA repair (AraC/Xyl family); O6-methylguanine-DNA methyltransferase]
ACIAD0345	608	0.69446	0.488214	0.378508	0.657928	0.458712	0.588386	CAG67297.1	alkB	DNA repair system specific for alkylated DNA
ACIAD0347	788	0.180107	0.260641	0.323268	0.407128	0.268987	0.266667	CAG67298.1		putative transcriptional regulator
ACIAD0349	2099	1.03302	0.847502	0.980161	1.00588	1.03524	1.02282	CAG67299.1		conserved hypothetical protein; putative fusaric acid resistance protein
ACIAD0350	212	0.251742	0.222046	0.218799	0.285447	0.267686	0.249992	CAG67300.1		conserved hypothetical protein; putative membrane protein
ACIAD0351	1016	0.797928	0.841656	0.871983	0.947295	1.03476	0.89319	CAG67301.1		conserved hypothetical protein; putative fusaric acid resistance protein FusE
ACIAD0352	443	0.0303847	0.0277497	0.0202473	0.0507236	0.0153285		CAG67302.1		putative Holliday junction resolvase
ACIAD0353	554	0.000426259	0.000541214		0.00120477	0.00131328	0.000839166	CAG67303.1		conserved hypothetical protein
ACIAD0354	1661	1.21756	1.02622	1.0578	0.604221	0.497011	0.815461	CAG67304.1	recN	protein used in recombination and DNA repair
ACIAD0355	1307	3.70844	3.85722	4.21487	4.23411	4.35978	4.00694	CAG67305.1		conserved hypothetical protein
ACIAD0356	326	0.266571	0.256605	0.627318	0.285949	0.56687	0.579696	CAG67306.1		conserved hypothetical protein
ACIAD0357	746	0.469763	0.484716	0.502927	0.257076	0.397263	0.305985	CAG67307.1		putative tRNA/rRNA methyltransferase
ACIAD0358	917	1.78978	1.80979	1.81906	1.84487	1.85367	1.70725	CAG67308.1		conserved hypothetical protein; putative membrane protein
ACIAD0359	587	0.000804591		0.00261948	0.00189507	0.00041315	0.00197997	CAG67309.1	coaE	dephosphocoenzyme A kinase
ACIAD0360	860	0.280631	0.403031	0.378747	0.0432026	0.0366599	0.051355	CAG67310.1	pilD	type 4 prepilin-like proteins leader peptide processing enzyme (Protein secretion protein XCPA)[Includes: Leader peptidase (Prepilin peptidase); N-methyltransferase ]
ACIAD0361	1226	0.294895	0.218883	0.239968	0.0181469	0.00158251	0.0235103	CAG67311.1	pilC	type 4 fimbrial assembly protein
ACIAD0362	1739	1.18549	1.03691	1.53218	0.0307046	0.0128302	0.112014	CAG67312.1	pilB	type 4 fimbrial biogenesis protein
ACIAD0363	797	0.000888886	0.00300961	0.00160773	0.00167489	0.00091287	0.00262489	CAG67313.1	tpiA	triosephosphate isomerase
ACIAD0364	329	0.442149	0.511265	0.503977	0.399654	0.400267	0.50729	CAG67314.1	secG	preprotein translocase IISP family, auxillary membrane component
ACIAD0367	524	0.00360531	0.0017166	0.00048907	0.000849163	0.00138847	0.00177442	CAG67315.1		conserved hypothetical protein
ACIAD0368	1484	0.00143216	0.00121226	0.000863453	0.000299839	0.000326845	0.000626547	CAG67316.1	nusA	transcription termination/antitermination, L factor (N utilization substance protein A)
ACIAD0369	2699	0.000349978	0.000888722	0.00094951	0.000906739	0.00107826	0.00137799	CAG67317.1	infB	protein chain initiation factor IF-2
ACIAD0370	401	0.00117779			0.000554815			CAG67318.1	rbfA	ribosome-binding factor A
ACIAD0371	416	0.00794727	0.000720752	0.00123208	0.00160443	0.000582978	0.000558772	CAG67319.1	phaG	pH adaptation potassium efflux system protein G
ACIAD0372	275	0.000858718	0.0032709	0.0027957			0.00253581	CAG67320.1	phaF	pH adaptation potassium efflux system protein F
ACIAD0373	527	0.000448098	0.00341365	0.000972572	0.00168866	0.00184075		CAG67321.1	phaE	pH adaptation potassium efflux system E transmembrane protein
ACIAD0374	1808	0.00117551	0.00199004	0.000708719	0.00172275	0.000938956	0.0015428	CAG67322.1	phaD	pH adaptation potassium efflux system D transmembrane protein
ACIAD0375	350	0.00202412			0.000635659	0.000692912	0.00132828	CAG67323.1	phaC	pH adaptation potassium efflux system C transmembrane protein
ACIAD0376	2849	0.000580215	0.00136814	0.00161913	0.00117136	0.00102149	0.00114226	CAG67324.1	phaAB	pH adaptation potassium efflux system transmembrane protein
ACIAD0378	1367	0.769941	0.806499	0.753446	0.88325	0.848373	0.740198	CAG67325.1		conserved hypothetical protein; putative ATP binding site
ACIAD0379	1502	0.201244	0.243539	0.196044	0.00636929	0.00145318	0.0142379	CAG67326.1		putative DNA helicase
ACIAD0380	773	0.090121	0.0678793	0.0699529	0.0100735	0.0181968	0.0571349	CAG67327.1	hisIE	bifunctional protein [Includes: phosphoribosyl-AMP cyclohydrolase; phosphoribosyl-ATP pyrophosphatase]
ACIAD0381	1310	1.10791	1.18583	1.19979	1.23502	1.20593	1.53381	CAG67328.1		putative oxidoreductase; putative flavoprotein monooxygenase
ACIAD0382	1619	0.0355899	0.0424099	0.0251682	0.0104438	0.032955	0.0430727	CAG67329.1	ubiB	2-octaprenylphenol hydroxylase of ubiquinone biosynthetic pathway
ACIAD0383	665	0.00106533	0.00225438	0.000770745	0.00100367	0.00036469	0.00489366	CAG67330.1		conserved hypothetical protein
ACIAD0384	968	0.00146372	0.00123898	0.000264745	0.00114918	0.00150322		CAG67331.1	ubiE	S-adenosylmethionine : 2-DMK methyltransferase and 2-octaprenyl-6-methoxy-1,4-benzoquinone methylase
ACIAD0385	713	0.934323	1.12322	1.04522	1.01755	1.02756	0.848618	CAG67332.1		conserved hypothetical protein
ACIAD0386	176	0.473637	0.103919	0.0713487	0.13905	0.0909446	0.134715	CAG67333.1		hypothetical protein
ACIAD0387	584	0.16134	0.169939	0.112339	0.163432	0.114615	0.19384	CAG67334.1		protein AcuA; putative fimbrial-like protein
ACIAD0388	707	0.524067	0.643347	0.492972	0.662722	0.622591	0.771323	CAG67335.1		protein AcuD; putative fimbrial chaperone protein
ACIAD0389	2552	0.784136	0.664284	0.604531	0.696124	0.76557	0.692611	CAG67336.1		protein AcuC; putative fimbrial usher protein
ACIAD0390	1049	1.8392	1.8373	1.83226	1.74994	1.88374	2.11575	CAG67337.1		protein AcuG; putative fimbrial protein
ACIAD0394	1424	0.572127	0.584926	0.546739	0.63807	0.608171	0.564636	CAG67338.1	pap	polyphosphate-AMP phosphotransferase
ACIAD0395	1319	0.300421	0.349161	0.447846	0.409877	0.376741	0.377664	CAG67339.1	citA	citrate-proton symporter (Citrate transporter) (Citrate carrier protein) (Citrate utilization determinant) (Citrate utilization protein A)
ACIAD0396	503	0.484032	0.478063	0.435613	0.468846	0.504806	0.56102	CAG67340.1		conserved hypothetical protein
ACIAD0397	3665	0.00650775	0.00425411	0.00412554	0.00121408	0.00324241	0.0013319	CAG67341.1	recC	exonuclease V, gamma chain
ACIAD0398	3704	0.0112846	0.0208847	0.00906364	0.00756819	0.00870816	0.00552255	CAG67342.1	recB	exonuclease V, beta chain
ACIAD0399	1778	0.443341	0.479935	0.396949	0.324336	0.398424	0.341614	CAG67343.1	recD	exonuclease V, alpha subunit
ACIAD0400	1328	1.18554	1.44046	1.45041	1.18545	1.10777	1.27759	CAG67344.1		conserved hypothetical protein; putative Penicillin-binding protein, transpeptidase fold
ACIAD0401	269	0.000877872				0.000901558	0.000864123	CAG67345.1	rpsO	30S ribosomal protein S15
ACIAD0402	2093	0.00191806	0.00315161	0.00746901	0.00478339	0.00915385	0.00455347	CAG67346.1	pnp	polyribonucleotide nucleotidyltransferase (Polynucleotide phosphorylase) (PNPase)
ACIAD0403	1295	1.6957	1.76195	1.87683	1.57918	1.67104	1.79425	CAG67347.1		putative magnesium Mg(2+)/cobalt Co(2+) transport protein
ACIAD0404	380	1.03594	1.10228	0.905722	1.19964	0.942633	1.20139	CAG67348.1	crcB	high-copy crc-csp restores normal chromosome condensation in presence of camphor or mukB mutations
ACIAD0405	323	0.906572	1.15941	1.17108	0.85135	0.985844	0.890934	CAG67349.1		conserved hypothetical protein
ACIAD0406	941	0.867296	0.943788	0.899814	0.928461	1.0711	0.867546	CAG67350.1	cbpA	curved DNA-binding protein
ACIAD0407	887	0.106759	0.123043	0.201667	0.117636	0.165416	0.214891	CAG67351.1	hslO	heat shock protein HSP33
ACIAD0408	1844	0.670792	0.814946	0.680151	0.702069	0.719798	0.649571	CAG67352.1	kef	glutathione-regulated potassium-efflux system protein (K(+)/H(+) antiporter)
ACIAD0409	2231	0.00836201	0.0103483	0.0244671	0.0211412	0.00554391	0.0233387	CAG67353.1	priA	primosomal protein N' (= factor Y) directs replication fork assembly at D-loops, ATP-dependent.
ACIAD0411	1205	0.929108	0.940056	1.02828	0.984454	1.14316	1.05364	CAG67354.1	xcpS	general secretion pathway protein F
ACIAD0412	506	0.759779	0.926755	0.935953	1.1744	1.13495	1.2578	CAG67355.1	xcpT	general secretion pathway protein G
ACIAD0413	338	0.746869	0.839177	0.575476	1.18415	0.688094	0.677403	CAG67356.1		conserved hypothetical protein; putative membrane protein
ACIAD0414	194	1.143	0.763491	1.08057	1.17662	0.971326	1.08916	CAG67357.1		hypothetical protein
ACIAD0415	1559	0.0137841	0.00942386	0.0057534	0.0202644	0.00793359	0.0159538	CAG67358.1	lnt	apolipoprotein N-acyltransferase, copper homeostasis protein
ACIAD0416	839	0.301728	0.285538	0.444736	0.446552	0.379821	0.399513	CAG67359.1	corC	magnesium and cobalt efflux protein
ACIAD0417	263	0.000897899		0.00194884	0.000845934	0.00276638	0.00176767	CAG67360.1	sirA	small ubiquitous protein required for normal growth
ACIAD0418	788	0.000599359	0.000380498	0.000325219	0.00112934		0.00117994	CAG67361.1	aroE	dehydroshikimate reductase, NAD(P)-binding
ACIAD0419	206	0.293465	0.280911	0.251297	0.239761	0.191896	0.183928	CAG67362.1		conserved hypothetical protein; putative Zinc-binding protein
ACIAD0420	638	1.99319	2.24639	2.28597	1.75823	2.06445	1.95141	CAG67363.1		conserved hypothetical protein; putative methyltransferase
ACIAD0421	1205	0.647691	0.411803	0.610376	0.490381	0.44861	0.473772	CAG67364.1		conserved hypothetical protein; putative flavoprotein
ACIAD0422	395	0.00239137	0.043267	0.00648792	0.0839231	0.0509597	0.0765022	CAG67365.1		conserved hypothetical protein
ACIAD0424	332	0.594636	0.560832	0.680821	0.448312	0.851739	0.814972	CAG67366.1		putative type III effector HopPmaJ
ACIAD0425	248	4.43157	4.11303	3.99083	5.81141	4.48562	4.8205	CAG67367.1	rpmE2	50S ribosomal protein L31 type B
ACIAD0426	1331	1.14135	1.13558	1.12829	1.23509	1.43197	1.18477	CAG67368.1		conserved hypothetical protein; putative ABC1 protein
ACIAD0427	1256	0.51441	0.543566	0.521931	0.579406	0.584672	0.808575	CAG67369.1		putative acyl-CoA dehydrogenase
ACIAD0428	1250	6.38618	6.41234	6.2346	7.1039	7.07438	7.15943	CAG67370.1		putative acyl-CoA dehydrogenase
ACIAD0429	1349	1.03457	0.753027	0.869504	0.92802	0.794075	0.654269	CAG67371.1	norM	multidrug resistance protein (Na(+)/drug antiporter) (Multidrug-efflux transporter)
ACIAD0431	461	2.00956	2.00582	1.94678	1.85272	1.92121	2.41878	CAG67372.1		conserved hypothetical protein; putative membrane protein
ACIAD0432	1157	0.609044	0.610809	0.493497	0.606294	0.495099	0.58283	CAG67373.1		putative oxidase; putative coproporphyrinogen III oxidase
ACIAD0433	755	0.642759	0.470598	0.493198	0.74229	0.772206	0.582508	CAG67374.1		putative short-chain dehydrogenase
ACIAD0434	899	0.409515	0.418899	0.33438	0.401653	0.564079	0.429475	CAG67375.1		putative transcriptional regulator (LysR family)
ACIAD0436	563	0.858604	0.960743	0.895362	0.787969	0.750388	0.925667	CAG67376.1	ahpC	alkyl hydroperoxide reductase, C22 subunit, thioredoxin-like, detoxification of hydroperoxides
ACIAD0437	1847	1.09891	1.08732	1.25791	1.20804	1.39603	1.0744	CAG67377.1		putative very-long-chain acyl-CoA synthetase
ACIAD0438	3416	0.00442431	0.0121127	0.0135789	0.000911806	0.00220085	0.00850589	CAG67378.1	rne	ribonuclease E (RNase E): endoribonuclease for rRNA processing and mRNA degradation
ACIAD0441	245	0.00481934	0.00244761	0.00523006	0.00363234	0.00395949	0.00569263	CAG67379.1		hypothetical protein
ACIAD0442	932	0.215624	0.169862	0.164158	0.174022	0.0221182	0.215739	CAG67380.1	rluC	23S rRNA pseudouridylate synthase
ACIAD0443	665	1.1779	1.00861	0.912948	1.20106	1.23557	1.09513	CAG67381.1		putative phosphoglycolate phosphatase protein
ACIAD0444	728	1.16614	0.955511	1.07649	1.15763	0.983401	1.16097	CAG67382.1		putative transcriptional regulator
ACIAD0445	605	0.58549	0.364755	0.531607	0.481367	0.660213	0.607441	CAG67383.1		putative glutathione S-transferase
ACIAD0446	674	0.615595	0.625912	0.542583	0.489193	0.740151	0.614231	CAG67384.1		conserved hypothetical protein; putative membrane protein
ACIAD0448	896	0.361337	0.448745	0.346083	0.301193	0.510481	0.322471	CAG67385.1		HTH-type transcriptional regulator
ACIAD0449	977	0.713518	0.639561	0.631895	0.416497	0.815926	0.720187	CAG67386.1		putative cation transport protein
ACIAD0450	1052	0.828985	0.691439	0.761267	0.686687	0.755682	0.760762	CAG67387.1		conserved hypothetical protein; putative Zn-dependent hydrolases of the beta-lactamase fold
ACIAD0451	1520	0.492647	0.443042	0.463483	0.378803	0.520618	0.355555	CAG67388.1	katA	catalase (hydroperoxidase II)
ACIAD0452	1646	3.62428	3.41073	3.53909	3.7054	3.86233	3.63276	CAG67389.1		putative acyl-CoA dehydrogenase (AidB)
ACIAD0454	2294	0.768251	0.737818	0.63208	0.909804	0.870383	0.708594	CAG67390.1	ptsP	phosphoenolpyruvate-protein phosphotransferase
ACIAD0455	500	0.367918	0.320221	0.258836	0.51749	0.536452	0.448627	CAG67391.1	nudH	(di)nucleoside polyphosphate hydrolase (Ap5A pyrophosphatase)
ACIAD0456	650	0.255403	0.376867	0.298853	0.267661	0.537273	0.337587	CAG67392.1		putative hydrolase, haloacid dehalogenase-like family
ACIAD0457	929	0.367567	0.377292	0.294617	0.489505	0.3566	0.299506	CAG67393.1		putative transcriptional regulator
ACIAD0459	1055	1.96193	2.04256	1.95375	1.89077	2.03371	1.87149	CAG67394.1		putative vanillate O-demethylase oxygenase subunit
ACIAD0460	2120	0.76993	0.637993	0.965375	0.736915	0.713715	0.810282	CAG67395.1		conserved hypothetical protein
ACIAD0461	881	0.463718	0.559506	0.522145	0.536883	0.562116	0.474396	CAG67396.1		putative transcriptional regulator (LysR family)
ACIAD0462	269	2.4677	2.74642	2.48747	2.48037	2.92285	3.07023	CAG67397.1		conserved hypothetical protein
ACIAD0463	1433	1.31241	1.18155	1.05317	1.10945	1.25118	1.08244	CAG67398.1	leuC	3-isopropylmalate dehydratase (isomerase), subunit with LeuD
ACIAD0465	653	0.949653	0.923374	0.719762	0.888219	1.01761	0.749319	CAG67399.1		putative glutathione S-transferase
ACIAD0466	650	2.24558	1.80776	2.26111	2.21454	1.84874	2.31948	CAG67400.1	leuD	3-isopropylmalate isomerase (dehydratase), subunit with LeuC
ACIAD0468	572	0.327386	0.242697	0.18638	0.177362	0.167474	0.067459	CAG67401.1		conserved hypothetical protein
ACIAD0469	1079	0.38322	0.322897	0.32135	0.325989	0.327704	0.360414	CAG67402.1	leuB	3-isopropylmalate dehydrogenase
ACIAD0471	377	1.70502	1.50712	1.30176	1.51133	1.76068	1.92002	CAG67403.1		conserved hypothetical protein
ACIAD0472	221				0.0010067			CAG67404.1	infA	protein chain initiation factor IF-1
ACIAD0473	1007	1.76044	1.52834	2.28915	2.18239	2.1109	2.16983	CAG67405.1		putative transcriptional regulator (AraC family)
ACIAD0474	815	0.118508	0.140535	0.131124	0.0835326	0.101174	0.106099	CAG67406.1	truA	tRNA-pseudouridine synthase I
ACIAD0476	965	0.0685195	0.0487811	0.0852472	0.0984448	0.00050263	0.0850306	CAG67407.1		putative L-asparaginase I (AnsA)
ACIAD0477	1154	1.92151	1.75197	2.13657	3.16678	3.55751	3.90893	CAG67408.1		hypothetical protein
ACIAD0479	1118	0.00253468	0.00134093	0.00114612	0.00179099	0.00130153	0.00187124	CAG67409.1	asd	aspartate-semialdehyde dehydrogenase, NAD(P)-binding
ACIAD0480	1121	1.02843	1.1338	0.982112	0.974469	1.0194	1.04073	CAG67410.1		conserved hypothetical protein; putative membrane protein
ACIAD0481	1304	0.196488	0.158654	0.124795	0.174709	0.19342	0.0834249	CAG67411.1	gltP	glutamate:aspartate symport protein (DAACS family)
ACIAD0482	1106	0.426389	0.416404	0.436544	0.313203	0.280673	0.425176	CAG67412.1		putative glycosyltransferase
ACIAD0484	935	0.4531	0.562467	0.410859	0.556559	0.49697	0.336865	CAG67413.1	htrB	lipid A biosynthesis lauroyl acyltransferase (Heat shock protein B)
ACIAD0485	1682	1.86405	1.86531	2.07624	2.1588	2.35598	2.28165	CAG67414.1		putative gamma-glutamyltranspeptidase
ACIAD0486	632	1.37167	1.46311	1.43788	1.337	1.43209	1.16776	CAG67415.1		putative transporter protein
ACIAD0487	1916	0.546492	0.495913	0.565245	0.533907	0.554148	0.472541	CAG67416.1	uup	transport protein Uup (ABC superfamily, atp_bind)
ACIAD0488	245	5.47284	4.81568	4.69136	5.37677	5.26514	5.65088	CAG67417.1		conserved hypothetical protein; putative SlyX protein
ACIAD0489	1004	0.441483	0.417795	0.399724	0.36696	0.262568	0.313945	CAG67418.1		hypothetical protein
ACIAD0492	464	0.233094	0.284324	0.20546	0.181725	0.204887	0.33114	CAG67419.1		conserved hypothetical protein
ACIAD0493	2645	0.00928519	0.00351411	0.00494137	0.0102619	0.00201717	0.002988	CAG67420.1	topA	DNA topoisomerase type I, omega protein
ACIAD0494	572	2.89074	3.24941	3.31587	3.34227	3.55977	3.15594	CAG67421.1		conserved hypothetical protein; putative membrane protein
ACIAD0495	2018	0.826516	0.799653	0.878033	0.759169	0.827545	0.806084	CAG67422.1		putative ATP-dependent DNA helicase (PcrA)
ACIAD0496	260	0.241597	0.330969	0.433692	0.302916	0.374972	0.553407	CAG67423.1		putative RNA-binding protein
ACIAD0497	371	0.246968	0.588351	0.368867	0.429969	0.350378	0.429185	CAG67424.1		conserved hypothetical protein
ACIAD0498	503	0.578867	0.700404	0.865112	0.877981	1.04095	0.982478	CAG67425.1		conserved hypothetical protein
ACIAD0499	278			0.000921845	0.00320116	0.000872371		CAG67426.1		conserved hypothetical protein
ACIAD0500	1718	0.464048	0.488493	0.493004	0.483293	0.547432	0.588699	CAG67427.1		putative transport protein (CPA2 family)
ACIAD0501	155	0.00152353		0.00330675	0.00143536			CAG67428.1	rpmG	50S ribosomal protein L33
ACIAD0502	236			0.0010859				CAG67429.1	rpmB	50S ribosomal protein L28
ACIAD0503	1448	0.914256	0.926417	1.05465	1.08383	1.17692	1.14266	CAG67430.1	calB	coniferyl aldehyde dehydrogenase (CALDH)
ACIAD0504	689	0.409916	0.52351	0.47907	0.4737	0.49419	0.553627	CAG67431.1		putative transcriptional regulator (TetR-family)
ACIAD0505	890	0.00132667	0.000673781	0.000863841	0.000999913	0.00217995	0.00261179	CAG67432.1	purU1	formyltetrahydrofolate deformylase
ACIAD0507	782	0.00241583	0.00230051	0.000983144	0.000569004	0.000620253	0.001189	CAG67433.1		putative TonB
ACIAD0508	623	0.000379049	0.000962545	0.00123406		0.000389276	0.00186556	CAG67434.1		putative biopolymer transport protein (ExbB)
ACIAD0509	404			0.00126868	0.00110139			CAG67435.1		putative biopolymer transport protein (ExbD)
ACIAD0510	533	1.80367	1.53629	1.40109	1.54234	1.60299	1.50198	CAG67436.1	msrA	peptide methionine sulfoxide reductase (Protein-methionine-S-oxide reductase) (Peptide Met(O) reductase)
ACIAD0511	347	0.798954	0.559918	0.663946	0.97712	0.965184	1.05774	CAG67437.1		conserved hypothetical protein; putative heat shock protein HslJ
ACIAD0512	182	0.421692	0.24382	0.266129	0.35328	0.461053	0.366554	CAG67438.1		hypothetical protein
ACIAD0513	1058	0.478545	0.447482	0.382714	0.456737	0.436901	0.371083	CAG67439.1		conserved hypothetical protein; putative membrane protein
ACIAD0514	509	0.000463944	0.00117812	0.00100697	0.000874187	0.00142939	0.00137003	CAG67440.1	folA	dihydrofolate reductase
ACIAD0515	842	0.00196322	0.00178048	0.00304362	0.00317075	0.00144014	0.000552135	CAG67441.1	thyA	thymidylate synthase (TS) (TSase)
ACIAD0516	296	14.8932	15.337	15.3452	14.4086	16.1521	15.4225	CAG67442.1		hypothetical protein; putative membrane protein
ACIAD0517	425	10.7455	10.0377	10.0435	10.7079	10.6891	11.2232	CAG67443.1		conserved hypothetical protein; putative membrane protein
ACIAD0518	821	0.000575268	0.000730408	0.000312147	0.000270987	0.000590789	0.000566258	CAG67444.1	lgt	prolipoprotein diacylglyceryl transferase
ACIAD0519	776	0.431821	0.429657	0.535993	0.486533	0.587234	0.5296	CAG67445.1		conserved hypothetical protein
ACIAD0520	1985	1.59426	1.7135	1.82593	1.78724	1.97681	1.82177	CAG67446.1		putative phosphatase; putative alkaline phosphatase
ACIAD0521	761	3.52173	3.6961	4.34957	3.65529	3.18525	3.64068	CAG67447.1	tatC	Sec-independent protein translocase protein
ACIAD0522	458	1.00492	0.633053	0.815261	0.762166	0.904416	1.13179	CAG67448.1	tatB	Sec-independent protein translocase protein
ACIAD0523	236	0.719449	0.698763	0.592902	0.766427	0.661789	0.277757	CAG67449.1	tatA	Sec-independent protein translocase protein
ACIAD0524	878	0.677512	0.91828	0.661406	0.809343	0.760979	0.62057	CAG67450.1		putative permease
ACIAD0525	182		0.00164743		0.00122242			CAG67451.1		hypothetical protein
ACIAD0526	671	0.363899	0.214485	0.261238	0.310014	0.301793	0.218592	CAG67452.1		putative protein controls HAP (6-N-hydroxylaminopurine) mutagenesis (Ham1)
ACIAD0527	587	0.47149	0.513853	0.664476	0.356272	0.459423	0.786842	CAG67453.1		conserved hypothetical protein; putative tetratricopeptide repeat family protein
ACIAD0528	596	0.373636	0.478927	0.316471	0.420324	0.387786	0.402106	CAG67454.1	metW	methionine biosynthesis protein
ACIAD0529	1163	0.939514	0.993598	1.11984	1.1719	1.22823	0.97037	CAG67455.1	metX	homoserine O-acetyltransferase
ACIAD0530	1697	0.808913	0.811333	0.83013	0.63978	0.800156	0.712688	CAG67456.1	leuA	2-isopropylmalate synthase (Alpha-isopropylmalate synthase) (Alpha-IPM synthetase)
ACIAD0531	683	0.030426	0.0917497	0.0611603	0.050164	0.190322	0.0057857	CAG67457.1	piuC	iron-uptake factor
ACIAD0532	2222	0.0422982	0.0384574	0.0570905	0.0956206	0.166554	0.0314884	CAG67458.1		putative ferric siderophore receptor protein
ACIAD0533	1334	0.426092	0.324332	0.309871	0.377083	0.272152	0.400077	CAG67459.1	tig	trigger factor, molecular chaperone involved in septum formation
ACIAD0534	605	0.00429359	0.00148677	0.0127077	0.00183868	0.0100214	0.00268949	CAG67460.1	clpP	ATP-dependent Clp protease proteolytic subunit (Endopeptidase Clp) (Caseinolytic protease) (Protease Ti) (Heat shock protein F21.5)
ACIAD0535	1310	0.00108159	0.00183104	0.00117377	0.001019		0.00088721	CAG67461.1	clpX	ATP-dependent Clp protease ATP-binding subunit
ACIAD0536	713	0.120558	0.140875	0.0668538	0.107964	0.183335	0.149967	CAG67462.1		conserved hypothetical protein; putative signal peptide
ACIAD0537	563	1.32125	1.13862	1.2099	1.31829	1.0558	1.25721	CAG67463.1		conserved hypothetical protein; putative signal peptide
ACIAD0538	1526	0.0126894	0.0225955	0.0367783	0.0365941	0.0433864	0.0193454	CAG67464.1	fumA	fumarate hydratase
ACIAD0539	614	0.299992	0.227072	0.35394	0.293501	0.239359	0.441426	CAG67465.1		putative methyltransferase
ACIAD0540	2162	0.514675	0.46334	0.513257	0.503309	0.487618	0.492207	CAG67466.1	pta	phosphate acetyltransferase
ACIAD0541	1205	0.652394	0.710392	0.653123	0.845611	0.712261	0.857457	CAG67467.1	ack	acetate kinase (propionate kinase)
ACIAD0542	1847	1.25643	1.1542	1.11903	1.16781	1.1367	1.11115	CAG67468.1	edd	phosphogluconate dehydratase (6-phosphogluconate dehydratase)
ACIAD0543	629	0.383317	0.352268	0.333684	0.505445	0.383249	0.332967	CAG67469.1	eda	bifunctional protein [Includes: 4-hydroxy-2-oxoglutarate aldolase (2-keto-4-hydroxyglutarate aldolase) (KHG-aldolase); 2-dehydro-3-deoxyphosphogluconate aldolase (Phospho-2-dehydro-3-deoxygluconate aldolase) (Phospho-2-keto-3-deoxygluconate aldolase) (2-keto-3-deoxy-6-phosphogluconate aldolase) (KDPG-aldolase)]
ACIAD0544	1337	0.366497	0.279201	0.338119	0.418171	0.365865	0.456727	CAG67470.1	gntT	high-affinity gluconate permease (GntP family)
ACIAD0545	512	0.0226001	0.0737869	0.03754	0.0564892	0.105628	0.0186141	CAG67471.1	gntK	thermoresistant gluconokinase (Gluconate kinase)
ACIAD0546	1640	0.621327	0.550851	0.64537	0.585911	0.715283	0.624211	CAG67472.1		putative NADP-dependent glyceraldehyde-3-phosphate dehydrogenase
ACIAD0547	1265	0.468748	0.545624	0.453795	0.331874	0.695924	0.418408	CAG67473.1	proA	gamma-glutamyl phosphate reductase (GPR) (Glutamate-5-semialdehyde dehydrogenase) (Glutamyl-gamma-semialdehyde dehydrogenase) (GSA dehydrogenase)
ACIAD0549	1334	1.3528	1.3733	1.48865	1.5547	1.60001	1.5212	CAG67474.1		putative hydrolase
ACIAD0550	845	1.05135	1.09572	1.04996	0.888606	1.14171	1.11988	CAG67475.1		conserved hypothetical protein
ACIAD0551	1019	0.428727	0.366626	0.329458	0.375968	0.272507	0.351297	CAG67476.1	nagZ	beta-N-acetyl-D-glucosaminidase
ACIAD0552	2183	0.381752	0.328676	0.368972	0.397775	0.436934	0.409954	CAG67477.1	prc	carboxy-terminal protease for penicillin-binding protein
ACIAD0553	1289	0.904469	0.772261	0.976183	0.848326	1.09595	1.01257	CAG67478.1		putative glycosyl transferase
ACIAD0554	554	15.2336	15.3726	16.1466	15.2974	16.9238	15.4482	CAG67479.1		putative phosphatidylglycerophosphatase B (PgpB)
ACIAD0555	218	0.441964	0.312211	0.570148	0.278611	0.330404	0.622707	CAG67480.1		putative protein believed to be involved in assembly of Fe-S clusters
ACIAD0556	431	0.0186288	0.0111307	0.044595	0.00154859	0.00225076	0.00161797	CAG67481.1	ndk	nucleoside diphosphate kinase (NDK) (NDP kinase) (Nucleoside-2-P kinase)
ACIAD0557	1244	0.34473	0.333335	0.437971	0.171153	0.127498	0.185174	CAG67482.1		conserved hypothetical protein; putative Fe-S-cluster redox enzyme
ACIAD0558	800	0.491187	0.441878	0.519273	0.000834303	0.00424408	0.0363202	CAG67483.1	pilF	type 4 fimbrial biogenesis protein
ACIAD0560	782	0.000603958		0.000655429	0.000853507	0.000620253	0.000594499	CAG67484.1		conserved hypothetical protein
ACIAD0561	1115	0.000847166	0.00134454	0.00160889	0.00259395	0.00152254	0.00145932	CAG67485.1	ispG	1-hydroxy-2-methyl-2-(E)-butenyl 4-diphosphate synthase
ACIAD0562	1292	0.00109666	0.00139241	0.000991768	0.00103319	0.00187708	0.0012594	CAG67486.1	hisS	histidyl-tRNA synthetase
ACIAD0563	701	0.0795019	0.0479048	0.0537405	0.0647447	0.07196	0.200284	CAG67487.1		conserved hypothetical protein
ACIAD0564	1154	0.0867648	0.0948344	0.125694	0.165222	0.24336	0.201429	CAG67488.1		conserved hypothetical protein; putative PQQ enzyme repeat domain protein
ACIAD0565	1436	0.00131558	0.000835188	0.00124924	0.00154931	0.0011822	0.00064749	CAG67489.1		putative GTP-binding protein EngA
ACIAD0566	617	0.697726	0.741563	0.774218	0.787156	0.806169	0.895889	CAG67490.1		conserved hypothetical protein
ACIAD0567	797	0.529776	0.686944	0.752419	0.781334	0.695607	0.730596	CAG67491.1		putative acyltransferase
ACIAD0568	260	0.254313	0.139537	0.268101	0.294359	0.452391	0.286091	CAG67492.1		putative acyl carrier protein
ACIAD0569	245	0.1147	0.283923	0.129705	0.220665	0.152441	0.110057	CAG67493.1		putative acyl carrier protein (ACP)
ACIAD0570	566	0.872411	0.802556	0.877032	0.649361	0.850959	0.710489	CAG67494.1		conserved hypothetical protein; putative membrane protein
ACIAD0571	1667	0.306836	0.282746	0.233367	0.317239	0.206003	0.287249	CAG67495.1		conserved hypothetical protein
ACIAD0572	737	0.761632	0.474362	0.683974	0.706988	0.850626	0.671484	CAG67496.1		conserved hypothetical protein; putative glycosyl transferase (group 2 family protein)
ACIAD0573	923	0.527558	0.489867	0.565022	0.561866	0.637171	0.506452	CAG67497.1		conserved hypothetical protein
ACIAD0574	1583	0.272398	0.277483	0.327343	0.293034	0.366	0.354621	CAG67498.1	hutH	histidine ammonia-lyase protein (Histidase)
ACIAD0575	440	0.17228	0.323002	0.292966	0.275573	0.269527	0.175393	CAG67499.1		conserved hypothetical protein
ACIAD0576	587	0.0579306	0.193589	0.0873161	0.168282	0.105766	0.0332636	CAG67500.1		conserved hypothetical protein
ACIAD0577	2297	1.00103	0.906547	0.830404	0.924888	1.08326	0.907128	CAG67501.1		conserved hypothetical protein; putative membrane protein
ACIAD0578	1316	1.2753	1.2989	1.27825	1.30885	1.30087	1.43196	CAG67502.1		putative oxidoreductase protein; putative dehydrogenase (flavoprotein)
ACIAD0579	542	0.639167	0.611836	0.628861	0.684682	0.694893	0.571687	CAG67503.1		conserved hypothetical protein
ACIAD0580	1250	0.648744	0.643321	0.625921	0.759638	0.838146	0.762991	CAG67504.1		putative 3-oxoacyl-[acyl-carrier-protein] synthase (Beta-ketoacyl-ACP synthase)
ACIAD0581	443	1.27029	1.31033	1.13443	1.41373	1.58869	1.52063	CAG67505.1		conserved hypothetical protein; putative 3-hydroxylacyl-(acyl carrier protein) dehydratase
ACIAD0582	725	3.07611	2.98137	2.94519	2.73421	3.38021	3.10616	CAG67506.1	fabG	3-oxoacyl-[acyl-carrier protein] reductase (3-ketoacyl-acyl carrier protein reductase)
ACIAD0583	1223	0.254298	0.263304	0.211011	0.286332	0.295861	0.340976	CAG67507.1	fabF	3-oxoacyl-[acyl-carrier-protein] synthase II
ACIAD0584	434	0.0495148	0.105701	0.0560966	0.053826	0.12573	0.106584	CAG67508.1		conserved hypothetical protein
ACIAD0585	656	0.00431977	0.00777005	0.0039066	0.0071221	0.00702418	0.00602383	CAG67509.1		putative holo-(acyl carrier protein) synthase 2 (AcpT) (phophopantetheinyltransferase)
ACIAD0586	272	0.643328	0.474	0.625607	0.11942	0.799778	0.356365	CAG67510.1		hypothetical protein; putative membrane protein
ACIAD0587	968	0.00146372	0.000929233	0.00105898	0.000919342	0.00100214	0.00120067	CAG67511.1	secF	preprotein translocase, IISP family, membrane subunit
ACIAD0588	1901	0.0016149	0.00110407	0.000269619	0.00163847	0.000765447	0.000366832	CAG67512.1	secD	preprotein translocase, IISP family, part of the channel
ACIAD0589	329	0.0107666	0.00273404	0.000778945	0.0020287	0.0036857		CAG67513.1		putative SecYEG protein translocase auxillary subunit (YajC)
ACIAD0590	1160	0.212736	0.156637	0.154868	0.149216	0.122305	0.255293	CAG67514.1	tgt	queuine tRNA-ribosyltransferase (tRNA-guanine transglycosylase) (Guanine insertion enzyme)
ACIAD0591	1034	0.235462	0.207041	0.161843	0.264438	0.153392	0.302364	CAG67515.1	queA	S-adenosylmethionine:tRNA ribosyltransferase-isomerase (Queuosine biosynthesis protein)
ACIAD0593	218	1.31181	1.81275	1.20613	1.49001	1.08466	0.735733	CAG67517.1		conserved hypothetical protein
ACIAD0595	1265	0.433466	0.367621	0.353717	0.453931	0.427715	0.331309	CAG67518.1		putative sensory transduction histidine kinase
ACIAD0596	2774	1.36998	1.30698	1.43029	0.750692	0.583392	1.33126	CAG67519.1	glnE	glutamine synthetase adenylyltransferase
ACIAD0597	935	0.697077	0.79143	0.781152	0.671487	0.898228	0.757759	CAG67520.1	ilvE	branched-chain amino acid transferase
ACIAD0598	908	0.00156045	0.000660424	0.000846716	0.00147014	0.00133546	0.00153601	CAG67521.1		conserved hypothetical protein
ACIAD0599	1028	1.90595	1.97225	2.23915	2.12244	1.78634	2.69736	CAG67522.1		conserved hypothetical protein
ACIAD0600	755	0.433511	0.368139	0.565158	0.388678	0.46962	0.518161	CAG67523.1		putative polysaccharide deacetylase
ACIAD0601	767	1.19428	1.24976	1.66126	1.31806	1.42444	1.65624	CAG67524.1		putative lipopolysaccharide core biosynthesis glycosyl transferase LpsC
ACIAD0602	1040	1.24863	1.19904	1.22222	1.30814	1.18135	1.42688	CAG67525.1		putative glycosyltransferase
ACIAD0603	884	0.817167	1.05382	0.991752	1.40586	1.03043	1.30003	CAG67526.1		conserved hypothetical protein
ACIAD0604	758	0.117762	0.185517	0.146393	0.225709	0.0569504	0.191356	CAG67527.1		putative glycosyltransferase involved in LPS biosynthesis
ACIAD0605	839	1.02143	1.3362	0.931623	1.02781	1.26173	1.065	CAG67528.1		putative glycosyl transferase
ACIAD0606	779	0.143689	0.267886	0.227981	0.152509	0.299802	0.132189	CAG67529.1		hypothetical protein
ACIAD0607	758	1.57546	1.78278	1.59275	2.03432	1.5431	1.57808	CAG67530.1		hypothetical protein
ACIAD0608	218	0.45388	0.990273	0.692407	0.732758	0.835467	0.586454	CAG67531.1		conserved hypothetical protein; putative membrane protein
ACIAD0609	1838	0.00141329	0.000978779	0.00111544	0.00157358	0.00105558	0.00101175	CAG67532.1	aspS	aspartyl-tRNA synthetase
ACIAD0610	776	0.34357	0.278968	0.255943	0.261472	0.182514	0.329502	CAG67533.1		conserved hypothetical protein; putative membrane protein
ACIAD0611	2081	1.69025	1.72292	1.8545	1.89435	1.91789	1.96794	CAG67534.1		putative TonB-dependent receptor protein
ACIAD0612	2081	0.479331	0.529642	0.472645	0.58341	0.544939	0.448366	CAG67535.1		putative TonB-dependent receptor protein
ACIAD0613	1478	0.26283	0.301861	0.192291	0.19945	0.31767	0.235594	CAG67536.1		conserved hypothetical protein
ACIAD0614	173	0.223862	0.285968	0.266642	0.408953	0.31962	0.166611	CAG67537.1		hypothetical protein
ACIAD0615	464	0.93034	0.938269	0.745621	1.16659	1.20266	1.13619	CAG67538.1		conserved hypothetical protein
ACIAD0616	491	0.569447	0.418911	0.435298	0.507492	0.52801	0.41945	CAG67539.1		hypothetical protein; putative signal peptide
ACIAD0618	347	7.58462	8.21559	6.991	7.62974	7.80184	7.8269	CAG67540.1		conserved hypothetical protein; putative signal peptide
ACIAD0620	437	0.735462	0.441859	0.572949	0.618059	0.643758	0.393089	CAG67541.1		hypothetical protein; putative signal peptide
ACIAD0621	494	0.31072	0.191796	0.25316	0.498555	0.313704	0.388199	CAG67542.1		conserved hypothetical protein; putative membrane protein
ACIAD0622	626	0.854431	0.685879	0.693083	0.670996	0.999907	0.686579	CAG67543.1		conserved hypothetical protein; putative transcriptional regulator
ACIAD0623	1790	1.1248	1.11039	1.10612	1.09339	1.16558	1.1216	CAG67544.1	acdA	acyl-CoA dehydrogenase
ACIAD0624	1877	4.4639	4.02338	4.4305	4.4444	4.61135	4.68675	CAG67545.1	acdB	acyl-CoA dehydrogenase
ACIAD0625	317	0.686094	0.619528	1.05905	0.731309	0.826248	0.665816	CAG67546.1		conserved hypothetical protein; putative signal peptide
ACIAD0626	1697	1.48368	1.68521	1.59049	1.90072	2.12408	1.73124	CAG67547.1	baeS	kinase sensor component of a two component signal transduction system
ACIAD0627	686	0.349058	0.444504	0.307453	0.387558	0.532057	0.451683	CAG67548.1	baeR	transcriptional regulator protein (OmpR family), response regulator in two-component regulatory system with BaeS, regulates RNA synthesis
ACIAD0628	446	0.413523	0.494791	0.515419	0.585134	0.574759	0.537864	CAG67549.1		conserved hypothetical protein
ACIAD0629	1472	1.49854	1.52055	1.65028	1.76367	1.81115	1.54282	CAG67550.1		conserved hypothetical protein
ACIAD0630	1169	0.075551	0.0233403	0.108954	0.081646	0.0753075	0.0435469	CAG67551.1		putative fatty acid desaturase
ACIAD0631	503	0.846	1.067	0.898228	0.698846	0.992255	0.980168	CAG67552.1		conserved hypothetical protein; putative signal peptide
ACIAD0632	716	2.34334	2.18132	2.43889	2.55635	2.46414	2.77348	CAG67553.1		putative glycerophosphodiester phosphodiesterase
ACIAD0633	578	0.798326	0.883417	0.855721	0.667827	0.86602	0.864244	CAG67554.1		putative cobalamin adenosyltransferase
ACIAD0634	1895	0.70433	0.491915	0.709179	0.682118	0.756224	0.76653	CAG67555.1		putative TonB-dependent Outer membrane receptor for vitamin B12/cobalamin transport (Btub)
ACIAD0635	674	0.728413	0.511584	0.491633	0.51428	0.571035	0.570776	CAG67556.1	trpF	N-(5'-phosphoribosyl)anthranilate isomerase (PRAI)
ACIAD0636	1211	0.631807	0.650669	0.632111	0.724578	0.896379	0.585825	CAG67557.1	trpB	tryptophan synthase beta chain
ACIAD0638	527	0.124571	0.196854	0.173604	0.27314	0.36677	0.207749	CAG67558.1		conserved hypothetical protein
ACIAD0639	1040	1.90394	1.88577	1.77099	2.03955	1.9229	1.89781	CAG67559.1		conserved hypothetical protein
ACIAD0640	875	2.31532	2.03098	2.47106	2.29015	2.56848	2.4629	CAG67560.1		conserved hypothetical protein
ACIAD0641	1085	3.2473	3.27191	3.57081	3.17009	3.47462	3.14695	CAG67561.1		putative transcriptional regulator
ACIAD0642	803	0.000588163	0.00112017	0.000319144	0.000554124	0.00211411	0.000289476	CAG67562.1	trpA	tryptophan synthase alpha chain
ACIAD0643	896	0.00158134	0.00301171	0.00171611	0.00297965	0.00108267	0.00337259	CAG67563.1	accD	acetylCoA carboxylase, beta subunit
ACIAD0644	1286	0.00257081	0.00256466	0.00159423	0.00155702	0.00188584	0.000903767	CAG67564.1	folC	bifunctional protein [Includes: folylpolyglutamate synthase (FPGS); dihydrofolate synthase ].
ACIAD0645	989	0.153293	0.0994389	0.110386	0.175915	0.127513	0.13444	CAG67565.1		conserved hypothetical protein
ACIAD0646	824	6.11462	6.53118	6.18662	7.28354	6.84233	6.81296	CAG67566.1		conserved hypothetical protein; putative AHL-lactonase
ACIAD0647	656	0.821117	0.891728	0.652011	1.16226	0.669146	0.624352	CAG67567.1		putative antioxidant protein
ACIAD0648	2717	0.00156447	0.00684197	0.00160347	0.00131016	0.0013389	0.00205329	CAG67568.1	secA	preprotein translocase, secretion protein of IISP family
ACIAD0649	356	0.522045	0.651883	0.613327	0.649319	0.577686	0.374138	CAG67569.1		conserved hypothetical protein; putative signal peptide
ACIAD0650	1220	0.213307	0.251171	0.172459	0.261871	0.226815	0.267507	CAG67570.1	argJ	bifunctional protein [Includes: glutamate N-acetyltransferase (Ornithine acetyltransferase) (Ornithine transacetylase) (OATASE); amino-acid acetyltransferase (N-acetylglutamate synthase) (AGS)]
ACIAD0651	1064	0.271215	0.318995	0.268797	0.223317	0.260754	0.300611	CAG67571.1	nadA	quinolinate synthetase A
ACIAD0653	479	1.34836	1.49603	1.1963	1.05434	1.27386	1.29618	CAG67572.1		putative lipoprotein precursor
ACIAD0654	1217	0.354124	0.285543	0.356718	0.207673	0.359693	0.272941	CAG67573.1		conserved hypothetical protein; putative membrane protein
ACIAD0655	470	1.50431	1.49023	1.74102	1.19572	1.1419	0.731472	CAG67574.1		conserved hypothetical protein
ACIAD0657	1448	0.492354	0.505243	0.528474	0.106938	0.0731912	0.17241	CAG67575.1	rpoN	RNA polymerase sigma-54 factor
ACIAD0658	353	0.673656	0.434035	0.695494	0.787821	0.697328	0.556429	CAG67576.1		putative sigma(54) modulation protein RpoX
ACIAD0659	308	0.000766713		0.000832054				CAG67577.1		putative toluene tolerance protein Ttg2F
ACIAD0660	1256	0.00112809	0.000477441	0.000612117	0.000531403	0.0017378	0.00333128	CAG67578.1	murA	UDP-N-acetylglucosamine 1-carboxyvinyltransferase (Enoylpyruvate transferase) (UDP-N-acetylglucosamine enolpyruvyl transferase) (EPT)
ACIAD0661	686	0.348713	0.246073	0.3605	0.254264	0.40302	0.450666	CAG67579.1	hisG	ATP-phosphoribosyltransferase
ACIAD0663	1292	0.0286959	0.0208862	0.0150749	0.026863	0.0105117	0.0537943	CAG67580.1	hisD	Histidinol dehydrogenase (HDH)
ACIAD0664	1085	0.0683413	0.0334376	0.0491288	0.0375244	0.196697	0.120402	CAG67581.1	hisC	histidinol-phosphate aminotransferase
ACIAD0665	1310	0.327903	0.414501	0.334133	0.345779	0.448383	0.37529	CAG67582.1	pabB	p-aminobenzoate synthetase
ACIAD0666	866	2.1076	2.02577	1.78651	2.14465	2.34566	2.0354	CAG67583.1		putative pilus subunit (FilA)
ACIAD0667	734	0.486129	0.485696	0.606466	0.912353	0.590768	0.620075	CAG67584.1		putative pilus assembly protein (FilB)
ACIAD0668	1190	1.28194	1.67579	1.72844	1.68842	1.65585	1.52166	CAG67585.1		putative pilus assembly protein (FilC)
ACIAD0669	1664	9.25176	9.07678	10.0892	9.88542	10.5564	10.2426	CAG67586.1		putative pilus assembly protein (FilD)
ACIAD0671	947	0.458829	0.381835	0.557197	0.531181	0.503733	0.47668	CAG67588.1		putative pilus assembly protein (FilE)
ACIAD0672	1907	1.02892	1.20924	0.98706	1.20644	1.21705	1.1308	CAG67589.1		putative pilus assembly protein (FilF)
ACIAD0673	560	7.76166	8.34017	8.58788	5.48494	5.91183	6.32261	CAG67590.1		putative MutT/nudix family protein
ACIAD0674	614	7.11481	7.237	6.23361	7.50637	7.20289	7.42398	CAG67591.1		putative MutT/nudix family protein
ACIAD0675	542	0.420447	0.469664	0.497415	0.451529	0.523966	0.446456	CAG67592.1		conserved hypothetical protein; putative anhydratase
ACIAD0677	665	0.00248576	0.000450876	0.00115612	0.00100367	0.00145876	0.00314593	CAG67593.1		putative glycoprotein endopeptidase metalloprotease
ACIAD0678	824	0.278276	0.272178	0.240722	0.0977403	0.156578	0.28238	CAG67594.1	uppP	Undecaprenyl-diphosphatase (Undecaprenyl pyrophosphate phosphatase) (Bacitracin resistance protein)
ACIAD0679	812	0.370216	0.450487	0.33549	0.407151	0.5609	0.573107	CAG67595.1		conserved hypothetical protein; putative methyltransferase
ACIAD0681	1433	0.189841	0.17764	0.184023	0.262692	0.260797	0.177459	CAG67596.1		conserved hypothetical protein; putative membrane protein
ACIAD0682	830	1.288	1.7524	1.07789	1.55656	1.9384	1.33672	CAG67597.1		putative esterase
ACIAD0683	275	0.694703	0.601846	0.518137	1.13587	0.783116	1.15717	CAG67598.1		conserved hypothetical protein
ACIAD0684	209	1.76263	1.52642	1.45671	1.65956	1.4586	1.50035	CAG67599.1		hypothetical protein
ACIAD0685	686	0.00206543	0.00349659	0.000747151	0.00162158	0.00247468	0.000677694	CAG67600.1	rpe	D-ribulose-5-phosphate 3-epimerase
ACIAD0686	458	0.442905	0.623888	0.402315	0.352666	0.659249	0.449165	CAG67601.1		hypothetical protein; putative signal peptide
ACIAD0687	1760	3.83149	4.41078	3.85181	3.01815	3.12436	2.94272	CAG67602.1	pcoA	copper resistance protein A precursor
ACIAD0688	830	1.04673	1.35322	1.37121	1.24938	1.58748	1.3244	CAG67603.1	pcoB	copper resistance protein B precursor
ACIAD0689	998	1.84824	2.33046	2.11387	2.36191	2.16299	2.24437	CAG67604.1		conserved hypothetical protein; putative membrane protein
ACIAD0691	320	1.7438	1.39235	2.063	2.108	1.63852	1.83199	CAG67605.1	sugE	suppressor of gro
ACIAD0692	503	0.83661	0.808296	0.445803	0.808538	1.01009	0.686256	CAG67606.1	ogt	methylated-DNA--protein-cysteine methyltransferase (6-O-methylguanine-DNA methyltransferase) (O-6-methylguanine-DNA-alkyltransferase)
ACIAD0693	446	0.281683	0.290421	0.216625	0.512304	0.195755	0.271538	CAG67607.1		conserved hypothetical protein
ACIAD0694	1175	0.385674	0.330199	0.366634	0.377176	0.381632	0.410891	CAG67608.1		putative acetyl-CoA acetyltransferase (Acetoacetyl-CoA thiolase)
ACIAD0695	518	1.37084	1.42623	2.14715	0.0639954	0.00374547	0.103211	CAG67609.1		putative type 4 fimbrial biogenesis protein FimT
ACIAD0697	1067	0.00154923	0.000843016	0.00456343	0.000834042	0.00386394	0.00108926	CAG67610.1		putative Outer membrane protein precursor (OmpA-like)
ACIAD0700	1463	0.345101	0.296349	0.377665	0.426865	0.316949	0.293938	CAG67611.1	lysP	lysine-specific permease
ACIAD0701	1016	0.200353	0.458897	0.402318	0.572187	0.461168	0.358054	CAG67612.1	rsmC	ribosomal RNA small subunit methyltransferase C (rRNA (guanine-N(2)-)-methyltransferase) (16S rRNA m2G1207 methyltransferase)
ACIAD0702	1373	0.379246	0.270133	0.393835	0.409799	0.333132	0.383126	CAG67613.1		putative transporter
ACIAD0703	1832	0.00167572	0.0112928	0.000419661	0.00121441	0.00105904	0.00152259	CAG67614.1	typA	GTP-binding elongation factor family protein
ACIAD0704	440	0.893067	0.86747	0.793281	1.12555	0.937005	0.985795	CAG67615.1	mscL	mechanosensitive channel
ACIAD0705	347	0.454601	0.279959	0.581968	0.802085	0.685623	0.531886	CAG67616.1		conserved hypothetical protein
ACIAD0706	287	4.55263	5.0094	4.1334	4.79225	4.98727	4.88548	CAG67617.1	ppiC	peptidyl-prolyl cis-trans isomerase precursor (PPIase) (Rotamase)
ACIAD0707	818	0.504339	0.484204	0.469938	0.623925	0.63891	0.580554	CAG67618.1	mutM	formamidopyrimidine-DNA glycosylase
ACIAD0708	2156	0.573939	0.546402	0.515874	0.643708	0.608885	0.675568	CAG67619.1		putative tonB-dependent receptor protein
ACIAD0709	1112	0.363353	0.387464	0.477976	0.400745	0.342187	0.476604	CAG67620.1		putative FMN oxidoreductase
ACIAD0710	923	4.1675	4.39874	4.49269	4.42551	4.67565	4.54472	CAG67621.1		putative transporter
ACIAD0711	764	0.650333	0.713084	0.509191	0.578333	0.712638	0.520272	CAG67622.1		conserved hypothetical protein; putative signal peptide
ACIAD0713	707	1.33038	1.4012	1.32269	1.37202	1.52989	1.2303	CAG67623.1		putative thiol:disulphide interchange protein (DsbC-like)
ACIAD0714	722	0.0179891	0.0249168	0.0294607	0.0289656	0.0107488	0.0621366	CAG67624.1		conserved hypothetical protein; putative Glycine cleavage T protein (aminomethyl transferase)
ACIAD0715	659	1.62616	1.45776	1.56447	1.40848	1.49891	1.40951	CAG67625.1		putative dual specificity pseudouridine synthase for 23S rRNA and tRNAphe modification (RluA-like)
ACIAD0716	383	9.51804	9.49835	9.11475	9.87861	10.3865	9.97103	CAG67626.1		conserved hypothetical protein
ACIAD0717	440	2.52302	2.63853	2.69844	2.64095	3.02543	2.95686	CAG67627.1		conserved hypothetical protein
ACIAD0718	518	6.20867	5.51217	5.3847	5.44176	6.06251	6.14644	CAG67628.1		conserved hypothetical protein; putative signal peptide
ACIAD0719	344	0.168186	0.288502	0.204869	0.375113	0.131129	0.216232	CAG67629.1		putative alkylphosphonate uptake protein (PhnA) in phosphonate metabolism
ACIAD0720	404	0.933484	0.876491	0.654003	0.7137	0.917851	0.695621	CAG67630.1		putative MutT/nudix family protein
ACIAD0721	338	0.813242	0.948287	0.906053	1.19731	0.933483	1.22001	CAG67631.1		conserved hypothetical protein
ACIAD0722	1283	0.000920294	0.00140218	0.00139821	0.000693627	0.00132317	0.000905881	CAG67632.1	nrdB	ribonucleoside-diphosphate reductase, beta subunit
ACIAD0724	2825	0.0010031	0.00191044	0.00090716	0.000866297	0.000944322	0.000987394	CAG67633.1	nrdA	ribonucleoside diphosphate reductase, alpha subunit
ACIAD0726	716	0.000329815	0.00125628	0.00178961	0.00155364	0.00169357	0.000649299	CAG67634.1		putative response regulator (activator) in two-component regulatory system (OmpR family)
ACIAD0727	1640	0.000719962	0.000548474	0.00140637	0.000949613	0.00517571	0.00141737	CAG67635.1		putative sensory histidine kinase in two-component regulatory system
ACIAD0728	359	0.187471	0.167873	0.173466	0.29189	0.199284	0.284248	CAG67636.1		conserved hypothetical protein
ACIAD0730	551	0.0042858	0.00326497	0.00186042	0.00242266	0.00220072	0.00337494	CAG67637.1	nuoA	NADH dehydrogenase I chain A
ACIAD0731	677	0.000697629	0.00132865	0.000757084	0.00164314	0.00286581	0.00171676	CAG67638.1	nuoB	NADH dehydrogenase I chain B
ACIAD0733	1787	0.00158577	0.000335571	0.000430228	0.000995996	0.000949991	0.00143086	CAG67639.1	nuoCD	NADH dehydrogenase I chain C,D
ACIAD0734	512			0.0015016	0.0013036	0.00047367		CAG67640.1	nuoE	NADH dehydrogenase I chain E
ACIAD0735	1331	0.00124195	0.00202742	0.00192542	0.00200584	0.00255091	0.00349285	CAG67641.1	nuoF	NADH dehydrogenase I chain F
ACIAD0736	2684	0.00351934	0.000446844	0.00219608	0.00331566	0.00144572	0.00251156	CAG67642.1	nuoG	NADH dehydrogenase I chain G
ACIAD0737	1001	0.00117956	0.000599066	0.00204813	0.00155581	0.00145366	0.00069665	CAG67643.1	nuoH	NADH dehydrogenase I chain H
ACIAD0738	542		0.00331918	0.00425545	0.000820962	0.000447452	0.00171549	CAG67644.1	nuoI	NADH dehydrogenase I chain I, 2Fe-2S ferredoxin-related
ACIAD0739	521	0.000453258	0.00172648	0.000983773	0.000854053	0.000465488	0.000892319	CAG67645.1	nuoJ	NADH dehydrogenase I chain J
ACIAD0740	308	0.000766713			0.00144468		0.000754704	CAG67646.1	nuoK	NADH-quinone oxidoreductase chain K (NADH dehydrogenase I, chain K) (NDH-1, chain K) (NUO11)
ACIAD0741	1895	0.00261694	0.00189868	0.00365138	0.00199587	0.0017917	0.0017173	CAG67647.1	nuoL	NADH dehydrogenase I chain L
ACIAD0742	1598	0.00132999	0.0018763	0.000641484	0.00180992	0.00273175	0.00160009	CAG67648.1	nuoM	NADH dehydrogenase I chain M, membrane subunit
ACIAD0743	1484	0.00350084	0.00202044	0.00120883	0.00389791	0.00212449	0.001723	CAG67649.1	nuoN	NADH dehydrogenase I chain N
ACIAD0744	644	1.35015	1.58623	1.59534	1.15075	1.29394	1.43801	CAG67650.1	upp	uracil phosphoribosyltransferase
ACIAD0745	2141	1.43519	1.61848	1.38885	1.66533	1.68529	1.43421	CAG67651.1		putative ferric siderophore receptor protein
ACIAD0746	887	0.0340777	0.0145353	0.0265807	0.0559337	0.104718	0.0351163	CAG67652.1		putative transcriptional regulator (LysR family)
ACIAD0747	761	0.00186187	0.00157599	0.00235731	0.000584706	0.00127474	0.00183271	CAG67653.1	fpr	ferredoxin--NADP+ reductase
ACIAD0748	422	0.0380522	0.0838395	0.0856267	0.0711727	0.119535	0.0275413	CAG67654.1		conserved hypothetical protein
ACIAD0749	236	0.355222	0.332865	0.360519	0.276215	0.137701	0.20487	CAG67655.1		hypothetical protein
ACIAD0750	1670	0.401875	0.290317	0.325942	0.381947	0.397325	0.268082	CAG67656.1		conserved hypothetical protein; putative membrane protein
ACIAD0752	1196	1.31698	1.46858	1.36922	1.58341	1.30019	1.23493	CAG67657.1		putative oxidoreductase with FAD/NAD(P)-binding domain
ACIAD0753	884	0.352351	0.322558	0.362087	0.245131	0.337167	0.380754	CAG67658.1		putative D-cysteine desulfhydrase (DcyD)
ACIAD0754	602	0.280474	0.196734	0.165598	0.318569	0.402453	0.401573	CAG67659.1		conserved hypothetical protein
ACIAD0755	1169	1.01994	1.0557	1.08757	1.06273	1.10119	0.944312	CAG67660.1		putative multidrug resistance efflux pump
ACIAD0756	1661	0.772562	0.770792	0.766967	0.74379	0.789464	0.924198	CAG67661.1		putative transporter (MFS superfamily)
ACIAD0757	596	0.389089	0.388877	0.319481	0.57524	0.472831	0.51911	CAG67662.1		putative transcriptional regulator (TetR-family)
ACIAD0758	764	1.93925	1.94656	2.23769	2.21403	2.32742	1.97582	CAG67663.1		putative methyltransferase
ACIAD0759	623	0.235768	0.469722	0.283833	0.289975	0.279111	0.303713	CAG67664.1		putative threonine efflux protein (RhtC)
ACIAD0760	224	0.041115	0.0334635	0.00114407	0.0288033	0.0270669	0.0363202	CAG67665.1		conserved hypothetical protein; putative signal peptide
ACIAD0761	1364	1.77959	1.50026	1.70429	1.85373	1.83329	1.6009	CAG67666.1		putative hydroxydechloroatrazine ethylaminohydrolase (AtzB) (Hydroxyatrazine hydrolase)
ACIAD0762	1421	1.47123	1.60023	1.60112	1.57991	1.61281	1.6134	CAG67667.1		putative permease
ACIAD0764	950	1.47406	1.41174	1.53926	1.22739	1.43035	1.46174	CAG67668.1		putative oxidoreductase
ACIAD0765	791	0.387807	0.428332	0.419886	0.569281	0.406242	0.625349	CAG67669.1		putative enzyme
ACIAD0766	977	0.862168	0.915763	1.02535	0.647858	0.781423	0.729466	CAG67670.1		conserved hypothetical protein; putative hydrolase
ACIAD0767	911	0.0715441	0.0246844	0.0329132	0.0954884	0.0119795	0.0395495	CAG67671.1		hypothetical protein; putative membrane protein
ACIAD0768	2057	0.000688811	0.00320677	0.000747514	0.000865263	0.000825296	0.00135605	CAG67672.1	metG	methionyl-tRNA synthetase
ACIAD0769	845	0.432332	0.367605	0.398512	0.423108	0.326611	0.333956	CAG67673.1	tsx	nucleoside-specific channel-forming protein
ACIAD0770	608	0.591534	0.504981	0.357012	0.48192	0.286795	0.459546	CAG67674.1		conserved hypothetical protein
ACIAD0772	1253	0.00113079	0.000957167	0.00818109	0.00710234	0.00174196	0.000742056	CAG67675.1		putative ATP-binding protein
ACIAD0773	875	0.614253	0.339582	0.519282	0.442927	0.449007	0.328351	CAG67676.1		putative MTA/SAH nucleosidase [Includes: 5'-methylthioadenosine nucleosidase; S-adenosylhomocysteine nucleosidase]
ACIAD0774	566	0.117657	0.1621	0.234539	0.153693	0.154252	0.0891191	CAG67677.1		conserved hypothetical protein; putative membrane protein
ACIAD0775	593	4.33428	4.82614	4.4435	5.27726	4.66553	5.05038	CAG67678.1		conserved hypothetical protein; putative membrane protein
ACIAD0776	569	0.56775	0.541174	0.415261	0.544667	0.514021	0.717365	CAG67679.1	dcd	deoxycytidine triphosphate deaminase
ACIAD0777	1388	2.32098	2.18027	2.09136	2.53176	2.5143	2.50687	CAG67680.1		conserved hypothetical protein; putative signal peptide
ACIAD0778	632	3.36697	2.78009	3.20787	3.5604	3.44515	3.91007	CAG67681.1		conserved hypothetical protein; putative signal peptide
ACIAD0779	2258	1.63923	1.74349	1.61879	1.80645	1.93886	1.92156	CAG67682.1		hypothetical protein
ACIAD0780	1109	1.00549	1.10497	1.05675	1.04219	1.02846	1.06436	CAG67683.1		conserved hypothetical protein
ACIAD0781	728	0.293887	0.364906	0.375257	0.370088	0.415414	0.617203	CAG67684.1		hypothetical protein; putative signal peptide
ACIAD0782	1712	0.000965556	0.00210163	0.00164661	0.00194931	0.00311648	0.000407329	CAG67685.1	proS	prolyl-tRNA synthetase
ACIAD0783	3101	1.29542	1.29051	1.3045	1.28251	1.50962	1.35212	CAG67686.1	nolG	nodulation protein precursor
ACIAD0784	1109	0.532556	0.362827	0.425889	0.41848	0.312935	0.492565	CAG67687.1	nolF	nodulation protein
ACIAD0785	644	0.0704042	0.0633187	0.0732208	0.0963853	0.0933924	0.0256271	CAG67688.1		conserved hypothetical protein
ACIAD0786	383	0.268209	0.363244	0.318501	0.373512	0.520498	0.325914	CAG67689.1	pilG	twitching motility protein
ACIAD0787	371	0.00127303		0.014506	0.0281849	0.00130738	0.0307008	CAG67690.1	pilH	twitching motility protein
ACIAD0788	518	0.25803	0.267997	0.28942	0.66057	0.59272	0.848125	CAG67691.1	pilI	twitching motility protein
ACIAD0789	1433	0.620938	0.690054	0.727865	0.736531	0.996647	0.888756	CAG67692.1	pilJ	type IV pilus biogenesis protein
ACIAD0790	4313	0.504544	0.514992	0.583016	0.986075	1.08299	1.20191	CAG67693.1	chpA	component of chemotactic signal transduction system
ACIAD0791	1133	0.00104213	0.00105854	0.00113095	0.00196364	0.00107025	0.000410325	CAG67694.1	dapE	succinyl-diaminopimelate desuccinylase
ACIAD0792	143							CAG67695.1	ecnB	bacteriolytic lipoprotein entericidin B.
ACIAD0793	860	0.456643	0.44696	0.452351	0.556978	0.454582	0.509766	CAG67696.1		conserved hypothetical protein
ACIAD0794	413	0.813079	0.890786	1.01516	0.718618	0.981233	0.787963	CAG67697.1		conserved hypothetical protein; putative membrane protein
ACIAD0795	503	0.000938956	0.00119218	0.00152847	0.000442308	0.00096429	0.000462125	CAG67698.1		conserved hypothetical protein
ACIAD0797	464	0.816846	1.07203	0.970412	1.97931	2.57781	2.04044	CAG67699.1		hypothetical protein
ACIAD0798	665	0.478332	0.420667	0.286717	0.308127	0.596998	0.256218	CAG67700.1		conserved hypothetical protein; putative membrane protein
ACIAD0799	2645	0.823436	0.83273	0.867839	0.859137	0.827682	0.893325	CAG67701.1		putative bifunctional protein [Includes: sulfite reductase [NADPH] flavoprotein alpha-component; iron-uptake factor]
ACIAD0800	560	0.0877119	0.123146	0.087865	0.0162888	0.0164566	0.00207544	CAG67702.1		conserved hypothetical protein; putative membrane protein
ACIAD0801	2174	1.31	1.4793	1.38086	1.1865	1.39041	1.28104	CAG67703.1		conserved hypothetical protein; putative membrane protein
ACIAD0802	1211	0.768698	0.64547	0.697714	0.639333	0.814271	0.654926	CAG67704.1		putative bicyclomycin/multidrug transport protein (MFS superfamily)
ACIAD0803	710	0.83217	0.757605	0.593398	0.794037	0.665732	0.454749	CAG67705.1		putative nitroreductase
ACIAD0804	1235	2.85079	3.08815	3.344	3.07474	3.26841	2.95013	CAG67706.1	gltS	sodium/glutamate symport carrier protein
ACIAD0805	1499	0.587454	0.708477	0.624868	0.530303	1.00243	0.71456	CAG67707.1		putative amino-acid transport protein
ACIAD0806	950	1.88471	2.13639	1.93526	1.98757	1.74971	1.88602	CAG67708.1		conserved hypothetical protein; putative esterase of the alpha-beta hydrolase superfamily
ACIAD0807	194	0.144853	0.134461	0.0634077	0.194957	0.321275	0.105441	CAG67709.1		hypothetical protein
ACIAD0808	578	0.00694551	0.0212684	0.0407908	0.0473445	0.00167833	0.0554982	CAG67710.1		putative protease
ACIAD0809	1193	0.914107	0.904524	0.941743	0.993797	0.887542	1.08041	CAG67711.1	sbmA	microcin B17 transport protein (ABC superfamily, atp_bind and membrane)
ACIAD0810	230	0.00308018		0.0557115	0.0116077		0.0303194	CAG67712.1		hypothetical protein; putative signal peptide
ACIAD0811	524	0.520065	0.873177	0.647529	0.688671	0.768286	0.681377	CAG67713.1		putative chromate transport protein
ACIAD0812	569	0.272254	0.311952	0.330137	0.410553	0.372942	0.238985	CAG67714.1		putative chromate transport protein
ACIAD0813	923	1.77072	1.86299	1.61427	1.70753	1.8093	1.90089	CAG67715.1		putative transcriptional regulator
ACIAD0814	698	0.490226	0.443735	0.393955	0.50616	0.496156	0.394963	CAG67716.1		conserved hypothetical protein; putative signal peptide
ACIAD0815	1079	2.14437	1.88208	2.00363	2.16254	1.76057	2.1306	CAG67717.1		conserved hypothetical protein
ACIAD0816	776	0.898639	0.960546	0.653892	0.994856	1.05571	1.08496	CAG67718.1		hypothetical protein
ACIAD0817	131				0.00169833			CAG67719.1		hypothetical protein
ACIAD0818	1058	0.921823	0.777354	0.951697	0.863006	1.11174	0.992852	CAG67720.1		hypothetical protein
ACIAD0819	524	0.370896	0.370213	0.245513	0.349431	0.333232	0.498612	CAG67721.1		conserved hypothetical protein; putative signal peptide
ACIAD0820	392	0.556031	0.748052	0.696905	0.848491	0.753541	0.92268	CAG67722.1		hypothetical protein
ACIAD0821	179	0.312665	0.380235	0.320699	0.275926	0.22897	0.263615	CAG67723.1		hypothetical protein
ACIAD0822	1487	0.00301735	0.00120982	0.00137874	0.00149617	0.00309876	0.000937925	CAG67724.1	gatB	aspartyl/glutamyl-tRNA(Asn/Gln) amidotransferase subunit B
ACIAD0823	1478	0.00223685	0.00121718	0.000866958	0.000903169	0.0011486	0.00141545	CAG67725.1	gatA	aspartyl/glutamyl-tRNA(Asn/Gln) amidotransferase subunit A
ACIAD0824	311	0.00227795	0.000964092		0.00357686	0.00155961	0.000747424	CAG67726.1	gatC	aspartyl/glutamyl-tRNA(Asn/Gln) amidotransferase subunit C
ACIAD0825	1040	0.151452	0.138673	0.110887	0.0434265	0.0949089	0.0442547	CAG67727.1	mreB	rod shape-determining protein
ACIAD0826	857	0.187926	0.0391847	0.228463	0.0062305	0.0254687	0.0428552	CAG67728.1	mreC	rod shape-determining protein
ACIAD0828	443	0.00213226	0.000676823		0.000502214		0.000524716	CAG67729.1	mreD	rod shape-determining protein
ACIAD0829	551	0.310292	0.219841	0.168368	0.202292	0.234156	0.26662	CAG67730.1		putative Maf-like protein
ACIAD0830	1466	0.0141753	0.0106353	0.0218514	0.00227641	0.00876774	0.00428112	CAG67731.1	cafA	ribonuclease G, endoribonuclease G (cytoplasmic axial filament protein)
ACIAD0831	173	0.189737	0.050261	0.0266642	0.140176	0.363078		CAG67732.1		conserved hypothetical protein
ACIAD0832	1376	0.490143	0.560879	0.501185	0.478107	0.514472	0.403576	CAG67733.1	wax-dgaT	bifunctional protein [Includes: wax ester synthase / acyl-CoA:diacylglycerol acyltransferase]
ACIAD0833	749	0.0186017	0.0456354	0.00855383	0.00178222	0.0259032	0.00186207	CAG67734.1		putative 5'-adenylylsulfate reductase (APS reductase) (cysH-like)
ACIAD0834	617	0.0616203	0.113227	0.125021	0.0328132	0.0947279	0.171417	CAG67735.1		putative homoserine kinase (ThrH)
ACIAD0835	1466	1.13322	1.14206	1.07054	1.2713	1.34097	1.1123	CAG67736.1		putative long-chain fatty acid transport protein
ACIAD0836	149	0.410485	0.328005	0.194355	0.286687	0.307625	0.198128	CAG67737.1		hypothetical protein
ACIAD0837	932	0.547548	0.483528	0.647281	0.758153	0.559719	0.644971	CAG67738.1	dusC	tRNA-dihydrouridine synthase C
ACIAD0838	809	1.20088	1.32905	1.11379	1.40666	1.23178	1.35907	CAG67739.1		conserved hypothetical protein; putative membrane protein
ACIAD0839	1412	0.00367935	0.00212346	0.00108898	0.00110295	0.000858778	0.00197549	CAG67740.1	ffh	4.5S-RNP protein, GTP binding export factor, part of signal recognition particle with 4.5 RNA
ACIAD0840	731	0.00484571	0.00246101	0.00210347	0.0012174	0.00431292	0.00317988	CAG67741.1	coaX	Type III pantothenate kinase (PanK-III)
ACIAD0841	761	0.000310312	0.00196999	0.00101027		0.000637369	0.00122181	CAG67742.1		putative biotin--[acetyl-CoA-carboxylase] synthetase
ACIAD0842	803	0.168215	0.117618	0.18255	0.250464	0.128961	0.233607	CAG67743.1		conserved hypothetical protein; putative membrane protein
ACIAD0843	131	0.0126186	0.011444		0.00339665	0.00185129	0.00177442	CAG67744.1		hypothetical protein
ACIAD0844	707	1.02776	0.860482	0.795642	1.05387	1.06887	0.91237	CAG67745.1		putative transcriptional regulator (GntR-family)
ACIAD0846	3449	0.446756	0.441795	0.448422	0.352654	0.45199	0.394132	CAG67746.1		putative chromosome segregation ATPases
ACIAD0847	977	0.10345	0.115084	0.0645272	0.016168	0.125107	0.0554356	CAG67747.1		putative cell division protein (ZipA-like)
ACIAD0848	2030	0.00151227	0.000886205	0.000504971	0.00120556	0.00143361	0.000916055	CAG67748.1	ligA	DNA ligase
ACIAD0849	1055	0.532731	0.615012	0.536837	0.543654	0.453315	0.597096	CAG67749.1		putative dehydrogenase
ACIAD0850	575	3.94921	4.53451	4.10839	4.19657	4.22447	5.5812	CAG67750.1		hypothetical protein; putative signal peptide
ACIAD0851	200	0.301088	0.25036	0.448477	0.328159	0.358928	0.356809	CAG67751.1		hypothetical protein
ACIAD0852	464	0.0956805	0.245553	0.123718	0.103089	0.147916	0.220426	CAG67752.1	bfrA	bacterioferritin
ACIAD0853	758	0.326183	0.370637	0.366152	0.466094	0.394813	0.35818	CAG67753.1		hypothetical protein
ACIAD0854	575	0.868612	0.779043	0.902972	0.817568	1.03587	0.675113	CAG67754.1	bcp	bacterioferritin comigratory protein
ACIAD0855	758	2.93222	3.26375	3.19394	3.30698	3.39943	3.3932	CAG67755.1		putative carboxylesterase, biotin biosynthesis (BioH)
ACIAD0856	1328	1.24938	1.13589	1.27403	1.2868	1.41603	1.23138	CAG67756.1	bioA	adenosylmethionine-8-amino-7-oxononanoate aminotransferase
ACIAD0857	1157	0.273907	0.34311	0.433914	0.470344	0.381491	0.460679	CAG67757.1	bioF	8-amino-7-oxononanoate synthase
ACIAD0858	767	0.296493	0.237286	0.198135	0.291226	0.216275	0.306093	CAG67758.1		putative biotin biosynthesis protein (BioC)
ACIAD0859	641	0.235779	0.114133	0.107946	0.273155	0.0726422	0.138889	CAG67759.1	bioD	dethiobiotin synthetase (Dethiobiotin synthase) (DTB synthetase) (DTBS)
ACIAD0860	1115	0.0482885	0.0720674	0.0850412	0.0802128	0.112886	0.131964	CAG67760.1		hypothetical protein; putative signal peptide
ACIAD0861	941	0.490866	0.536576	0.608682	0.102611	0.122677	0.415246	CAG67761.1		putative ribosomal large subunit pseudouridine synthase B (Pseudouridylate synthase) (Uracil hydrolyase)
ACIAD0862	590	0.440275	0.520387	0.557719	0.472112	0.310753	0.476717	CAG67762.1		conserved hypothetical protein
ACIAD0863	791	2.00352	1.70347	2.30678	1.41054	1.13472	1.84372	CAG67763.1		conserved hypothetical protein
ACIAD0864	704	5.3046	5.21726	4.90085	4.77449	4.67607	5.65043	CAG67764.1		putative acetyltransferase
ACIAD0865	635	0.645966	0.803646	0.704246	0.651325	0.622147	0.800576	CAG67765.1		conserved hypothetical protein
ACIAD0866	662	1.07658	1.06753	1.30614	1.17794	1.27927	1.10045	CAG67766.1		conserved hypothetical protein
ACIAD0868	560	0.00210846	0.000535415	0.00137289	0.000794574		0.000415087	CAG67767.1		conserved hypothetical protein
ACIAD0869	185	0.00255295	0.00162072		0.0012026	0.00131091		CAG67768.1	rpmF	50S ribosomal protein L32
ACIAD0870	986	0.001437	0.00121636	0.00155947	0.00496407	0.0019677	0.000942998	CAG67769.1	fabD	malonyl-CoA-[acyl-carrier-protein] transacylase
ACIAD0871	734	0.00160863	0.000816983	0.00244402	0.00121243	0.00132163	0.000633376	CAG67770.1	fabG	3-oxoacyl-[acyl-carrier-protein] reductase
ACIAD0872	344	0.000686475	0.000871607	0.00223494	0.00258698		0.00135145	CAG67771.1	acpP	acyl carrier protein (ACP)
ACIAD0873	476	0.161235	0.156845	0.0802198	0.141621	0.138073	0.135758	CAG67772.1		conserved hypothetical protein; putative peptidoglycan-binding LysM
ACIAD0874	1232	0.0375689	0.0228768	0.0755089	0.0023476	0.0283464	0.0443389	CAG67773.1		conserved hypothetical protein; putative phage related protein
ACIAD0875	779	0.0209168	0.0346405	0.0384903	0.0222766	0.0600849	0.0214844	CAG67774.1	thiD	bifunctional protein [Includes: hydroxy-methylpyrimidine kinase (HMP kinase); hydroxy-phosphomethylpyrimidine kinase (HMP-P kinase)]
ACIAD0876	674	0.45828	0.400815	0.326995	0.539037	0.483239	0.504214	CAG67775.1		putative hydrolase
ACIAD0877	1121	1.10385	1.21431	1.27953	1.18504	1.48713	1.18816	CAG67776.1		putative acyltransferase
ACIAD0878	452	0.00052245	0.000663347	0.000566975	0.000984428	0.00160964		CAG67777.1		conserved hypothetical protein; putative membrane protein
ACIAD0879	1229	0.00115288	0.00146379	0.000417043	0.000724103	0.000591991	0.00283705	CAG67778.1	fabB	beta-ketoacyl-ACP synthase I (3-oxoacyl-[acyl-carrier-protein] synthase I)
ACIAD0880	1385	0.756013	0.692754	0.813597	0.195173	0.824215	0.767333	CAG67779.1		conserved hypothetical protein
ACIAD0881	374		0.00320677	0.00411133	0.00118974	0.00713291	0.00248609	CAG67780.1	rpsL	30S ribosomal protein S12
ACIAD0883	470	0.00200977	0.00191383	0.00272631	0.00236682	0.00206399	0.000989145	CAG67781.1	rpsG	30S ribosomal protein S7
ACIAD0884	2138	0.00132543	0.00112192	0.00131852	0.00124872	0.000453731	0.000978504	CAG67782.1	fusA	protein chain elongation factor EF-G, GTP-binding
ACIAD0885	1229	0.000768584	0.00243965		0.000543077	0.00434127	0.000189137	CAG67783.1	tufA	protein chain elongation factor EF-Tu (duplicate of tufB)
ACIAD0886	881	0.788052	0.630636	0.54338	0.621481	0.82005	0.611069	CAG67784.1		conserved hypothetical protein; putative metal-dependent hydrolase
ACIAD0887	458	0.383095	0.352205	0.305513	0.547458	0.608416	0.529354	CAG67785.1	rimI	ribosomal-protein-alanine acetyltransferase (Acetylating enzyme for N-terminal of ribosomal protein S18)
ACIAD0888	815	0.144007	0.0912374	0.184265	0.219751	0.194908	0.161716	CAG67786.1		putative arginine-tRNA-protein transferase
ACIAD0889	725	0.336469	0.439617	0.397311	0.442506	0.565989	0.3934	CAG67787.1	aat	leucyl, phenylalanyl-tRNA-protein transferase
ACIAD0890	947	0.000249364	0.00126645	0.000811846	0.000704796	0.000768276	0.000490917	CAG67788.1	trxB	thioredoxin reductase 1
ACIAD0891	3056	0.00146819	0.000981128	0.00075473	0.000946417	0.00126973	0.00167339	CAG67789.1		putative cell division protein, required for chromosome partitioning (FstK)
ACIAD0892	287	0.331594	0.422064	0.281275	0.592248	0.479968	0.242168	CAG67790.1		conserved hypothetical protein
ACIAD0893	272	0.000868189	0.00220465	0.00188436	0.00163589	0.000891614		CAG67791.1	minE	cell division topological specificity factor (reverses minC inhibition of FtsZ ring)
ACIAD0894	836	0.0559297	0.0943253	0.17044	0.0119756	0.0237878	0.0675659	CAG67792.1	minD	cell division inhibitor, a membrane ATPase, activates minC
ACIAD0895	722	0.0150454	0.0240863	0.0308805	0.0203376	0.0262001	0.00933659	CAG67793.1	minC	cell division inhibitor, inhibits ftsZ ring formation
ACIAD0896	851	1.45324	1.35048	1.45181	1.64573	1.17925	1.48347	CAG67794.1		conserved hypothetical protein; putative membrane protein
ACIAD0897	926	0.595979	0.761562	0.609132	0.565091	0.510966	0.462388	CAG67795.1		conserved hypothetical protein; putative phospholipid/glycerol acyltransferase
ACIAD0898	653	0.467232	0.371462	0.439549	0.361489	0.318654	0.282641	CAG67796.1		putative outer membrane protein
ACIAD0900	2039	0.00370609	0.00205868	0.00150823	0.00141846	0.0017841	0.00171002	CAG67797.1	rep	ATP-dependent DNA helicase
ACIAD0901	452	0.00052245	0.000663347	0.0022679	0.00147664	0.00160964	0.00102854	CAG67798.1	dut	deoxyuridine 5'-triphosphate nucleotidohydrolase
ACIAD0902	1424	0.643601	0.58261	0.524063	0.254822	0.20999	0.391605	CAG67799.1	algC	phosphomannomutase
ACIAD0903	911	0.26181	0.174765	0.249803	0.225167	0.248642	0.270212	CAG67800.1	argB	acetylglutamate kinase
ACIAD0904	830	0.260047	0.318979	0.336551	0.354897	0.344786	0.457336	CAG67801.1		conserved hypothetical protein
ACIAD0905	857	0.941834	1.016	1.05081	0.908874	0.965265	1.05131	CAG67802.1		putative glutamine amidotransferase
ACIAD0907	1088	0.000651142	0.00137791	0.000942179	0.000204486	0.000445807	0.000854592	CAG67803.1		conserved hypothetical protein; putative membrane protein
ACIAD0908	311	0.0303727	0.0424201	0.124428	0.0221765	0.0818794	0.0373712	CAG67804.1		conserved hypothetical protein
ACIAD0909	398	0.0379735	0.0708147	0.0264	0.00391298	0.0280298	0.0537319	CAG67805.1	smpA	outer membrane lipoprotein
ACIAD0910	440	0.000536699	0.0102216		0.00303383	0.0027559	0.00158488	CAG67806.1	fur	negative regulator of ferric iron uptake
ACIAD0911	1151	0.291953	0.289152	0.385188	0.0699722	0.0992411	0.0856285	CAG67807.1	pilU	twitching motility protein
ACIAD0912	1034	0.0794771	0.102361	0.100625	0.00150616	0.00117272	0.00899222	CAG67808.1	pilT	twitching motility protein
ACIAD0913	704	5.62226	5.67212	6.11342	5.92892	5.89245	6.21108	CAG67809.1		conserved hypothetical protein; putative enzyme
ACIAD0914	857	5.33963	4.861	4.59736	5.03866	5.16591	5.56521	CAG67810.1		putative undecaprenol kinase 2 (Bacitracin resistance protein 2)
ACIAD0915	785	0.599845	0.611506	0.62844	0.544723	0.523347	0.585712	CAG67811.1		conserved hypothetical protein; putative transglutaminase-like enzyme
ACIAD0916	3596	0.487596	0.548304	0.323904	0.431721	0.581412	0.453457	CAG67812.1	sbcC	ATP-dependent dsDNA exonuclease (Suppression of recBC)
ACIAD0917	1250	0.744904	0.723436	0.599268	0.632735	0.761898	0.711852	CAG67813.1	sbcD	ATP-dependent dsDNA exonuclease (Suppression of recBC)
ACIAD0918	473	0.997012	0.789834	1.11936	0.983525	1.06083	1.06445	CAG67814.1		conserved hypothetical protein
ACIAD0919	569	0.65532	0.917414	0.695855	0.66275	0.710508	0.854628	CAG67815.1		hypothetical protein; putative signal peptide
ACIAD0920	455	0.337354	0.395384	0.551409	0.48359	0.704105	0.694793	CAG67816.1		conserved hypothetical protein; putative membrane protein
ACIAD0921	911	1.02054	0.735265	0.908348	0.950733	0.914704	1.01655	CAG67817.1		conserved hypothetical protein; putative nucleoside-diphosphate sugar epimerases (SulA family)
ACIAD0922	1115	0.73534	0.507968	0.638269	0.84822	0.672528	0.646062	CAG67818.1		putative D-amino acid oxidase
ACIAD0923	1061	0.000667712	0.000565189	0.000241539	0.000629069	0.000457152	0.000876339	CAG67819.1	hemB	delta-aminolevulinic acid dehydratase (Porphobilinogen synthase)
ACIAD0924	497	0.192434	0.16711	0.19388	0.219795	0.186403	0.247883	CAG67820.1		conserved hypothetical protein
ACIAD0925	122					0.00198786		CAG67821.1		hypothetical protein
ACIAD0926	1136	0.529253	0.487492	0.497656	0.39835	0.505746	0.464898	CAG67822.1	emrA	multidrug resistance secretion protein
ACIAD0927	1547	0.395207	0.327936	0.323861	0.455891	0.414022	0.38436	CAG67823.1	emrB	multidrug resistance transmembrane protein (MFS superfamily)
ACIAD0929	1961	0.590309	0.632691	0.67172	0.735173	0.626518	0.644717	CAG67824.1	ggt	gamma-glutamyltranspeptidase precursor
ACIAD0930	1487	0.932203	0.89607	0.928235	0.886631	0.858031	0.864298	CAG67825.1	glpK	glycerol kinase
ACIAD0931	632	2.11561	2.14912	2.347	2.51805	2.56257	2.13581	CAG67826.1		conserved hypothetical protein; putative membrane protein
ACIAD0932	275	0.00343487	0.0228963	0.0270251	0.000809021	0.000881887	0.0498709	CAG67827.1		conserved hypothetical protein
ACIAD0933	863	1.27542	1.10587	0.99688	1.00799	1.41015	1.21638	CAG67828.1		conserved hypothetical protein
ACIAD0934	758	1.66581	1.49837	1.66442	1.70148	1.35081	1.74827	CAG67829.1		conserved hypothetical protein
ACIAD0935	620	0.560279	0.596764	0.363329	0.362787	0.581263	0.558627	CAG67830.1		putative RNA polymerase sigma factor
ACIAD0936	179	0.701846	0.611391	0.6686	0.933425	0.769558	0.815519	CAG67831.1		conserved hypothetical protein
ACIAD0937	659	0.872922	0.773923	0.80304	0.813624	0.953516	1.01833	CAG67832.1		conserved hypothetical protein; putative membrane protein
ACIAD0938	104	0.270207	0.161448	0.221775	0.126215	0.37777	0.299502	CAG67833.1		hypothetical protein
ACIAD0939	1799	0.353105	0.372332	0.344736	0.416765	0.285523	0.306357	CAG67834.1		putative hemolysin activator protein
ACIAD0940	11135	1.71842	1.68262	1.80549	1.78474	1.79767	1.82179	CAG67835.1		putative hemagglutinin/hemolysin-related protein
ACIAD0941	470	0.00100488	0.00191383	0.00109052	0.000946726	0.000515998	0.000494572	CAG67836.1		conserved hypothetical protein; putative flagellar hook motif
ACIAD0942	461	0.36421	0.273817	0.419153	0.352301	0.290392	0.471453	CAG67837.1		hypothetical protein
ACIAD0943	1541	1.90313	2.00252	2.18023	1.89679	1.88932	1.99671	CAG67838.1		hypothetical protein; putative phosphoglycerate kinase
ACIAD0944	431	0.035066	0.0306094	0.00772981	0.120274	0.0799019	0.0237303	CAG67839.1		conserved hypothetical protein; putative hemolysin
ACIAD0945	266		0.00112719	0.000963431	0.00250918	0.000911726		CAG67840.1		conserved hypothetical protein
ACIAD0946	245	0.579284	0.70736	0.449785	0.653821	0.907714	0.690706	CAG67841.1		hypothetical protein
ACIAD0947	842	0.606635	0.600734	0.443455	0.698621	0.415623	0.756425	CAG67842.1		conserved hypothetical protein
ACIAD0948	1400	1.48031	1.46832	1.21693	1.5669	1.56979	1.33824	CAG67843.1		putative hemagglutinin/hemolysin-related protein
ACIAD0949	371	2.11514	2.49483	2.18212	2.26618	1.9225	2.09705	CAG67844.1		hypothetical protein
ACIAD0951	152	0.251684	0.317586	0.295051	0.184425	0.186676		CAG67845.1		hypothetical protein
ACIAD0952	857	1.00108	0.969121	0.986217	0.985457	0.924232	0.97455	CAG67846.1		transposase of IS1236, IS3 family (ORF 2)
ACIAD0953	293	0.154745	0.0685624	0.1242	0.0835252	0.0960144	0.180882	CAG67847.1		transposase of IS1236, IS3 family (ORF 1)
ACIAD0955	602	0.487986	0.515493	0.561927	0.595007	0.546272	0.515095	CAG67848.1		hypothetical protein; hypothetical protein of the Tn5613 transposon
ACIAD0956	269	0.685618	0.759056	0.761197	0.512781	0.434551	0.489958	CAG67849.1		hypothetical protein; putative hypothetical protein of the Tn5613 transposon
ACIAD0957	857	1.0121	0.933085	0.958107	0.960276	0.877823	1.00357	CAG67850.1		transposase of IS1236, IS3 family (ORF 2)
ACIAD0958	293	0.144268	0.0532126	0.104958	0.0744133	0.106775	0.178502	CAG67851.1		transposase of IS1236, IS3 family (ORF 1)
ACIAD0959	764	0.0704733	0.229976	0.153629	0.0891088	0.0692005	0.136001	CAG67852.1		conserved hypothetical protein; putative membrane protein
ACIAD0960	1388	2.4314	1.97786	2.17259	2.42244	2.39339	2.40689	CAG67853.1		putative succinate-semialdehyde dehydrogenase [NADP+] (GabD-like)
ACIAD0961	314	2.02004	2.40916	2.32523	2.2241	2.3858	2.75978	CAG67854.1		hypothetical protein; putative signal peptide
ACIAD0962	752	0.0675156	0.137556	0.11655	0.0224848	0.0838497	0.125807	CAG67855.1		conserved hypothetical protein; putative MutT/nudix family protein
ACIAD0963	1517	0.954553	0.936458	1.07037	1.0841	1.07415	1.05452	CAG67856.1		putative nicotinamide phosphoribosyl transferase
ACIAD0964	881	0.793949	0.722185	0.712968	0.769718	0.796652	0.754602	CAG67857.1		putative ribose-phosphate pyrophosphokinase (Phosphoribosyl pyrophosphate synthetase)
ACIAD0965	1931	1.2063	1.10927	1.21381	1.18407	1.37511	1.12312	CAG67858.1		conserved hypothetical protein; putative phosphatase domain
ACIAD0966	662	2.07396	2.17854	1.83417	1.91864	1.8156	1.89787	CAG67859.1		putative amino acid transport protein (LysE family)
ACIAD0967	893	1.48802	1.64354	1.64497	1.7365	1.73185	1.64875	CAG67860.1	iciA	inhibitor of replication initiation (transcriptional regulator of dnaA and argK (affects arginine transport) (LysR family))
ACIAD0968	701	6.47368	6.58434	6.70733	6.35038	6.17541	6.74599	CAG67861.1		putative transcriptional regulator (GntR-family)
ACIAD0969	764	0.304766	0.359878	0.351536	0.268782	0.344733	0.308512	CAG67862.1		putative iron transport protein (ABC superfamily, ATP-bind)
ACIAD0970	1016	0.656146	0.541824	0.58519	0.515034	0.588395	0.523239	CAG67863.1		putative iron transport protein (ABC superfamily, membrane)
ACIAD0971	1061	0.887612	1.20103	0.946591	1.08682	0.955676	0.927386	CAG67864.1		putative iron transport protein (ABC superfamily, peri_bind)
ACIAD0973	2114	5.40402	6.93515	5.03781	2.8772	1.98111	2.09424	CAG67865.1		putative ferrichrome-iron receptor protein
ACIAD0974	455	1.16984	1.09521	1.14168	1.07475	0.844286	1.15203	CAG67866.1		putative acetyltransferase
ACIAD0975	455	1.16724	1.06754	0.943422	1.0816	1.65499	1.40798	CAG67867.1		hypothetical protein
ACIAD0976	122			0.0021006		0.00198786		CAG67868.1		hypothetical protein
ACIAD0977	998	6.28796	5.78365	6.14747	6.30615	6.55628	6.41424	CAG67869.1		putative dioxygenase
ACIAD0978	686	3.22069	3.3541	3.52506	4.25308	3.69294	3.67378	CAG67870.1	vanR	transcriptional regulator for ferulate or vanillate catabolism (GntR family)
ACIAD0979	956	1.70268	1.51359	1.73574	1.70561	1.67227	1.69328	CAG67871.1	vanB	vanillate O-demethylase oxidoreductase (Vanillate degradation ferredoxin-like protein)
ACIAD0980	1076	10.4947	10.5192	10.9704	11.0018	10.772	11.0582	CAG67872.1	vanA	vanillate O-demethylase oxygenase subunit (4-hydroxy-3-methoxybenzoate demethylase)
ACIAD0981	245					0.000989874		CAG67873.1		hypothetical protein
ACIAD0982	1346	1.74005	1.68895	1.62655	1.76662	1.97258	1.79984	CAG67874.1	vanK	vanillate transporter (MFS superfamily)
ACIAD0983	1283	0.496223	0.563442	0.420064	0.699176	0.55838	0.580488	CAG67875.1		putative porin for vanillate trafficking (VanP)
ACIAD0984	1145	0.443627	0.346706	0.391236	0.467695	0.41726	0.411303	CAG67876.1		putative hydroxylase involved in salicylate metabolism (SalA-like)
ACIAD0985	812	0.546745	0.919807	0.809216	0.739776	0.581508	0.80298	CAG67877.1		putative transcriptional regulator (PcaU-like)
ACIAD0986	305	1.69871	1.46574	1.60065	2.40936	1.62528	1.83139	CAG67878.1		putative ferredoxin
ACIAD0987	299	0.901151	0.808245	0.651396	0.57592	1.05443	0.981883	CAG67879.1		conserved hypothetical protein
ACIAD0988	1061	0.683515	0.815567	0.689835	0.914457	0.767558	0.966602	CAG67880.1		putative vanillate O-demethylase oxygenase subunit (VanA-like)
ACIAD0989	770	1.09763	1.17519	1.31165	1.39036	1.19023	1.2993	CAG67881.1		putative short-chain dehydrogenase
ACIAD0990	935	1.00066	0.950806	0.917648	0.905151	1.08057	1.08443	CAG67882.1		putative dioxygenase
ACIAD0991	1211	2.41452	2.0966	2.48591	2.53694	2.5053	2.98901	CAG67883.1		putative ferredoxin reductase component (dioxygenase)
ACIAD0992	1229	0.60795	0.545993	0.440189	0.594127	0.667371	0.555494	CAG67884.1		putative permease (MFS superfamily)
ACIAD0993	524	20.0536	19.4462	20.158	20.1286	17.6919	18.0831	CAG67885.1		conserved hypothetical protein
ACIAD0994	839	1.0462	1.07675	0.887028	1.47039	1.20537	1.12429	CAG67886.1		putative hydrolase
ACIAD0995	794	0.63736	0.725036	0.596464	0.689298	0.749854	0.774049	CAG67887.1		putative short-chain dehydrogenase
ACIAD0997	791	0.935932	1.03747	0.840419	0.896392	0.773853	0.887479	CAG67888.1		putative L-aspartate dehydrogenase (NadX)
ACIAD0998	1466	0.650614	0.636889	0.672672	0.907224	0.841703	0.816108	CAG67889.1		putative aldehyde dehydrogenase
ACIAD0999	1640	1.1505	0.990362	1.07416	1.14781	1.01681	1.08202	CAG67890.1		putative acetolactate synthase (IlvB-like)
ACIAD1000	1199	0.622571	0.575659	0.556789	0.48133	0.512547	0.8348	CAG67891.1		conserved hypothetical protein; putative signal peptide
ACIAD1001	1343	0.231576	0.135516	0.145406	0.238384	0.130921	0.219641	CAG67892.1		putative iron-regulated membrane protein
ACIAD1002	491	1.85263	1.76541	1.86907	1.69149	1.79839	1.94055	CAG67893.1		putative acetyltransferase (GNAT family)
ACIAD1003	2138	0.94227	0.921936	0.923205	1.03561	0.955103	1.07396	CAG67894.1		putative ferric siderophore receptor protein
ACIAD1004	1151	0.891247	0.756224	0.722284	0.814152	0.869571	0.780148	CAG67895.1		conserved hypothetical protein; putative membrane protein
ACIAD1005	485	0.223975	0.195973	0.156934	0.265142	0.231518	0.322074	CAG67896.1		hypothetical protein; putative membrane protein
ACIAD1006	1292	2.12332	2.03269	2.2049	2.30746	2.13199	2.20916	CAG67897.1		putative permease (MFS superfamily)
ACIAD1007	1631	0.219497	0.171517	0.163254	0.141864	0.173674	0.132258	CAG67898.1	mqo	malate dehydrogenase, FAD/NAD(P)-binding domain
ACIAD1008	1661	0.578497	0.58017	0.61993	0.594577	0.66784	0.646827	CAG67899.1	betA	choline dehydrogenase, a flavoprotein
ACIAD1009	1472	0.256842	0.262354	0.288481	0.280066	0.353234	0.233396	CAG67900.1	betB	NAD+-dependent betaine aldehyde dehydrogenase
ACIAD1010	626	0.258027	0.157101	0.159249	0.162773	0.156126	0.178978	CAG67901.1	betI	repressor of bet genes
ACIAD1011	1580	0.685575	0.531159	0.673933	0.692225	0.658332	0.666305	CAG67902.1		putative choline/carnitine/betaine transporter family protein
ACIAD1012	2060	0.340121	0.319482	0.283517	0.342469	0.410634	0.396404	CAG67903.1	betT	high-affinity choline transporter (BCCT family)
ACIAD1013	623	1.09735	0.918749	0.996296	1.40666	0.98954	1.16971	CAG67904.1		putative membrane protein
ACIAD1014	1115	0.559553	0.457144	0.575982	0.640106	0.443929	0.547245	CAG67905.1		putative transcriptional regulator; putative regulator of acetoin metabolisme
ACIAD1015	1031	0.35571	0.360032	0.400442	0.331024	0.412118	0.408082	CAG67906.1	lipA	lipoate synthase
ACIAD1017	962	1.72373	1.9352	1.77286	2.10339	2.13427	1.86128	CAG67907.1	acoA	acetoin:2,6-dichlorophenolindophenol oxidoreductase alpha subunit (Acetoin:DCPIP oxidoreductase-alpha) (AO:DCPIP OR)
ACIAD1018	1019	2.21385	2.11413	2.10953	2.46759	2.18862	2.31286	CAG67908.1	acoB	acetoin:2,6-dichlorophenolindophenol oxidoreductase beta subunit (Acetoin:DCPIP oxidoreductase-beta) (AO:DCPIP OR) (TPP-dependent acetoin dehydrogenase E1 beta-subunit)
ACIAD1019	1541	2.49158	2.50042	2.28001	1.9261	1.86052	1.86789	CAG67909.1	acoC	dihydrolipoamide acetyltransferase
ACIAD1020	1406	1.52488	1.73246	1.71881	1.84488	1.67107	1.71113	CAG67910.1	acoL	Dihydrolipoyl dehydrogenase (E3 component of acetoin cleaving system) (Dihydrolipoamide dehydrogenase)
ACIAD1021	1115	0.711619	0.518993	0.555526	0.746657	0.638162	0.638349	CAG67911.1		putative (R,R)-butanediol dehydrogenase
ACIAD1022	815	0.247158	0.227726	0.221055	0.289361	0.162473	0.201075	CAG67912.1	budC	Diacetyl reductase
ACIAD1023	521	0.890199	0.902951	0.997054	0.984296	0.749435	0.835656	CAG67913.1		putative acyl-CoA thioester hydrolase
ACIAD1024	266	0.581491	0.656025	1.20044	0.981926	0.960959	1.0198	CAG67914.1		conserved hypothetical protein; putative signal peptide
ACIAD1025	1016	0.311222	0.365642	0.401561	0.412115	0.491483	0.372696	CAG67915.1		conserved hypothetical protein; putative CobW/HypB/UreG, nucleotide-binding domain
ACIAD1026	1130	0.820038	0.867392	0.724821	0.832629	0.890023	0.544712	CAG67916.1	dctA	aerobic C4-dicarboxylate transport protein
ACIAD1027	530	0.142134	0.194043	0.142159	0.119636	0.141851	0.0802607	CAG67917.1		conserved hypothetical protein
ACIAD1028	335	0.0585082	0.000895023	0.0688494	0.0378549	0.0296814	0.00208163	CAG67918.1	fbp	peptidyl-prolyl cis-trans isomerase
ACIAD1029	2075	0.478554	0.379451	0.604186	0.430594	0.433262	0.489879	CAG67919.1		putative lipoprotein (Haemin storage system) (HmsF)
ACIAD1030	1274	0.595188	0.528826	0.707063	0.679492	0.538149	0.630203	CAG67920.1		putative transport protein (VGP family) (Haemin storage system) (HmsR)
ACIAD1031	419	1.05562	0.956745	0.971268	1.27488	0.89078	1.11731	CAG67921.1		conserved hypothetical protein; putative membrane protein
ACIAD1032	1145	1.17208	1.24254	1.25988	1.30632	1.30791	1.32932	CAG67922.1		conserved hypothetical protein; putative acyltransferase
ACIAD1033	575	0.366747	0.390565	0.313321	0.477076	0.436113	0.408302	CAG67923.1		putative nucleoside/purine/pyrimidine transport protein (NMN family) (PnuC)
ACIAD1034	275	0.373542	0.332542	0.250681	0.36325	0.425952	0.300071	CAG67924.1		conserved hypothetical protein
ACIAD1035	596	1.7398	2.04248	1.87991	1.93439	1.98206	1.72504	CAG67925.1		conserved hypothetical protein; putative esterase
ACIAD1036	1295	1.29033	1.29171	1.37576	1.37886	1.21054	1.34641	CAG67926.1		putative permease (MFS superfamily)
ACIAD1037	203	0.134941	0.0768044	0.212088	0.11946	0.107521	0.0858802	CAG67927.1		hypothetical protein; putative membrane protein
ACIAD1038	851	1.06918	0.947767	1.05611	0.852538	0.814761	1.06227	CAG67928.1		conserved hypothetical protein; putative hydrolase
ACIAD1039	482	0.406154	0.366393	0.324329	0.462963	0.389439	0.14516	CAG67929.1	def2	peptide deformylase 2
ACIAD1040	1265	0.734764	0.790231	0.715335	0.76259	0.816896	0.902233	CAG67930.1		putative glutaminase
ACIAD1041	773	0.345209	0.317675	0.26224	0.295873	0.41131	0.370776	CAG67931.1		putative transcriptional regulator (AraC family)
ACIAD1042	1214	1.21886	1.20353	1.03712	1.31857	1.19601	1.31102	CAG67932.1	fsr	fosmidomycin/multidrug transport protein (MFS superfamily)
ACIAD1044	293	0.223252	0.309043	0.359482	0.313599	0.437859	0.449031	CAG67933.1		putative cold shock protein
ACIAD1045	3686	0.627847	0.545572	0.546057	0.631831	0.59985	0.627915	CAG67934.1	metH	methionine synthase (B12-dependent homocysteine-N5-methyltetrahydrofolate transmethylase, repressor of metE and metF)
ACIAD1046	191	0.0630551	0.116166	0.0295183	0.0815374	0.0812629	0.0438124	CAG67935.1		hypothetical protein
ACIAD1047	1628	0.0493183	0.0456748	0.060605	0.0214554	0.0607787	0.130788	CAG67936.1	pit	phosphate transporter
ACIAD1048	1325	10.2836	10.2613	10.6776	10.7875	10.3582	11.5549	CAG67937.1	dsdA	D-serine deaminase (dehydratase)
ACIAD1049	1550	0.524705	0.410674	0.446245	0.426876	0.369411	0.314781	CAG67938.1		conserved hypothetical protein
ACIAD1051	623	0.40634	0.449027	0.468119	0.547095	0.421197	0.452212	CAG67939.1		conserved hypothetical protein; putative membrane protein
ACIAD1052	638	0.000370137			0.00104615	0.000760248	0.00145736	CAG67940.1		putative membrane-bound protein in GNT I transport system (GntY)
ACIAD1053	2177	1.52991	1.56858	1.49184	1.71066	1.58378	1.56767	CAG67941.1	pfeA	ferric enterobactin receptor precursor
ACIAD1054	2237	1.05364	1.17319	1.04434	1.18182	1.08619	1.21669	CAG67942.1		putative ferric siderophore receptor protein
ACIAD1055	998	0.725243	0.730053	0.675348	0.97196	0.778831	0.662177	CAG67943.1		conserved hypothetical protein
ACIAD1056	614	0.000384605	0.000488327	0.000417382	0.00181173	0.000789964	0.000757163	CAG67944.1		putative carbonic anhydrase
ACIAD1057	635	0.190406	0.226173	0.215511	0.232641	0.205855	0.169852	CAG67945.1	tesA	multifunctional protein [Includes: acyl-CoA thioesterase I; protease I; lysophospholipaseL(I)]
ACIAD1058	704	0.611166	0.807504	0.511089	0.446858	0.625933	0.674234	CAG67946.1		putative transport protein (ABC superfamily, atp_bind)
ACIAD1059	2471	11.3391	11.6102	10.9102	8.42113	8.22543	8.82648	CAG67947.1		conserved hypothetical protein; putative membrane protein
ACIAD1060	830	1.10762	1.45943	1.29217	1.45926	1.61436	1.3524	CAG67948.1		conserved hypothetical protein; putative membrane protein
ACIAD1061	674	2.13619	1.67221	1.9844	2.06702	1.98081	2.07583	CAG67949.1	mtgA	monofunctional biosynthetic peptidoglycan transglycosylase
ACIAD1062	2075	0.720051	0.866552	0.956052	0.996606	0.906378	1.07307	CAG67950.1	ppk	polyphosphate kinase
ACIAD1063	905	0.00626248	0.00629483	0.0135924	0.0196668	0.0243859	0.0552227	CAG67951.1	estR	esterase operon transcriptional regulator (LysR family)
ACIAD1064	938	0.538003	0.560029	0.569647	0.498091	0.530284	0.376429	CAG67952.1		putative hydrolase (EstB)
ACIAD1065	1181	0.253944	0.295517	0.300323	0.279749	0.313365	0.416282	CAG67953.1	rubB	rubredoxin-NAD(+) reductase
ACIAD1066	164	0.767479	0.780662	1.18135	1.72287	1.26731	1.02334	CAG67954.1	rubA	rubredoxin
ACIAD1068	515	1.80343	2.04992	1.99196	2.11637	2.16431	1.66912	CAG67955.1		conserved hypothetical protein
ACIAD1069	1529	0.00108112	0.000588292	0.0107269	0.00101855	0.00174474	0.00121621	CAG67956.1	lysS	lysyl-tRNA synthetase
ACIAD1070	686	0.41584	0.419154	0.510304	0.515662	0.578369	0.435418	CAG67957.1	sodM	superoxide dismutase [Mn]
ACIAD1071	1397	0.64725	0.717495	0.713234	0.766818	0.661589	0.670558	CAG67958.1	cobQ	cobyric acid synthase
ACIAD1072	914	0.283945	0.387421	0.3345	0.218343	0.465403	0.407676	CAG67959.1	cysD	sulfate adenylyltransferase subunit 2 (Sulfate adenylate transferase) (SAT) (ATP-sulfurylase small subunit)
ACIAD1073	1613	0.0181539	0.0288122	0.0179534	0.0411031	0.0581865	0.0376126	CAG67960.1	cysN	ATP-sulfurylase, subunit 1
ACIAD1074	1340	0.382066	0.354429	0.381158	0.434502	0.420789	0.375214	CAG67961.1	citN	citrate transporter
ACIAD1075	503	0.274175	0.287315	0.292956	0.38525	0.378966	0.361844	CAG67962.1		conserved hypothetical protein
ACIAD1076	326	0.394062	0.305351	0.537701	0.46407	0.610017	0.504828			fragment of conserved hypothetical protein (part 1)
ACIAD1077	365	0.959471	0.848567	1.14937	1.32269	1.09233	1.30999			fragment of conserved hypothetical protein (part 2)
ACIAD1078	1658	1.00427	0.911072	0.858158	1.11334	1.30592	1.25898	CAG67965.1		putative RHS-related protein
ACIAD1080	323	0.383831	0.342533	0.353863	0.244522	0.347636	0.268432	CAG67966.1		conserved hypothetical protein
ACIAD1081	1322	0.356901	0.416636	0.375686	0.289965	0.389828	0.397555	CAG67967.1		putative hemolysin-related protein
ACIAD1082	989	0.0436956	0.0430498	0.0323904	0.00809839	0.00858257	0.000940137	CAG67968.1		putative transcriptional regulator
ACIAD1083	152	0.229933	0.274189	0.426559	0.323475	0.654163	0.290561	CAG67969.1		hypothetical protein
ACIAD1084	1598	2.07952	1.81344	2.1007	2.0072	1.75075	1.85697	CAG67970.1	aceA	isocitrate lyase
ACIAD1085	476	0.151313	0.118421	0.159901	0.125262	0.207364	0.257843	CAG67971.1		putative lipoprotein
ACIAD1087	254	1.20584	1.52867	1.80299	1.14218	1.43793	1.31508	CAG67972.1		conserved hypothetical protein
ACIAD1088	875	0.940272	0.756606	0.825052	1.17546	0.964533	0.976817	CAG67973.1	ureD	urease accessory protein
ACIAD1089	302	2.80797	2.25867	2.66032	1.97433	2.45892	2.32141	CAG67974.1	ureA	urease gamma subunit
ACIAD1090	308	0.467695	0.525681	0.406043	0.288936	0.462204	0.486784	CAG67975.1	ureB	urease beta subunit
ACIAD1091	1700	3.62667	3.25989	3.38838	3.44688	3.37059	3.57712	CAG67976.1	ureC	urease alpha subunit
ACIAD1092	578	0.642256	0.780706	0.576392	0.719406	0.806858	0.690912	CAG67977.1		putative phosphoglycerate mutase family protein
ACIAD1093	479	4.64259	4.76352	4.29137	4.58756	4.00739	4.84164	CAG67978.1	ureE	urease accessory protein
ACIAD1094	662	0.217955	0.523122	0.287629	0.313557	0.404809	0.456471	CAG67979.1	ureF	urease accessory protein
ACIAD1095	614	0.163073	0.179704	0.0901546	0.219582	0.302161	0.17604	CAG67980.1	ureG	urease accessory protein
ACIAD1096	572	0.430598	0.553013	0.621865	0.489691	0.267958	0.36249	CAG67981.1	ureJ	urease accessory protein
ACIAD1097	341	0.677972	0.621647	0.457684	0.429955	0.595985	0.447856	CAG67982.1		hypothetical protein
ACIAD1099	233	0.245269	0.325569	0.203478	0.446871	0.182149	0.351168	CAG67983.1		hypothetical protein; putative signal peptide
ACIAD1100	545	0.444131	0.25307	0.326336	0.196763	0.360441	0.328841	CAG67984.1		putative methyltransferase
ACIAD1101	2027	0.162519	0.149251	0.168151	0.0194273	0.0471399	0.0852045	CAG67985.1	pbpA	penicillin-binding protein 2
ACIAD1102	530	0.550714	0.453143	0.420191	0.33624	0.258992	0.449109	CAG67986.1		conserved hypothetical protein; putative signal peptide
ACIAD1103	1316	0.0523975	0.0430611	0.0484893	0.00236682	0.0152957	0.0266716	CAG67987.1		conserved hypothetical protein; putative membrane protein
ACIAD1105	659	0.00179171	0.000454981	0.000777763	0.00202562	0.00220806		CAG67988.1	adk	adenylate kinase
ACIAD1106	176	0.905679	1.17037	0.653787	0.772362	1.14921	0.948286	CAG67989.1		hypothetical protein
ACIAD1108	665	0.917957	0.872445	0.707929	0.890257	0.866139	0.891346	CAG67990.1	nth	endonuclease III DNA glycosylase/apyrimidinic (AP) lyase
ACIAD1109	752	0.0279483	0.00757556	0.00408946	0.0156802	0.0125775	0.0102006	CAG67991.1		conserved hypothetical protein; putative iron-sulfur protein
ACIAD1110	1343	0.340242	0.349395	0.384886	0.425579	0.466799	0.424916	CAG67992.1	gdhA	glutamate dehydrogenase, NADP-specific
ACIAD1111	677	0.638331	0.579293	0.61778	0.646081	0.593939	0.803099	CAG67993.1		conserved hypothetical protein; putative signal peptide
ACIAD1112	776	1.0584	1.0328	0.846096	1.02783	0.833815	0.908228	CAG67994.1		conserved hypothetical protein; putative enzyme with aromatic-ring-opening dioxygenase domain
ACIAD1113	479	0.724219	0.410627	0.485795	0.716676	0.530605	0.404238	CAG67995.1		conserved hypothetical protein
ACIAD1114	116	0.323685	0.183518	0.287202	0.324131	0.206977	0.172333	CAG67996.1		hypothetical protein
ACIAD1115	2426	0.0731999	0.0669865	0.0773255	0.109681	0.0911696	0.058735	CAG67997.1	lon	DNA-binding ATP-dependent protease La
ACIAD1116	635	6.66903	7.44293	7.23577	5.94321	6.6771	7.02618	CAG67998.1		putative ligase
ACIAD1117	1652	0.939158	1.00821	1.00275	1.13126	1.2512	1.01492	CAG67999.1		conserved hypothetical protein; putative membrane protein
ACIAD1118	404	0.51555	0.53955	0.540456	0.812826	0.324759	0.643262	CAG68000.1		conserved hypothetical protein; putative membrane protein
ACIAD1119	980	0.946036	0.877163	0.894601	0.940776	1.05916	0.823534	CAG68001.1		putative CPS-53 prophage, bactoprenol glucosyl transferase
ACIAD1120	845	4.65197	5.27244	4.7967	4.47436	4.98068	4.68777	CAG68002.1		conserved hypothetical protein
ACIAD1121	971	0.611162	0.777527	0.575096	0.760696	0.843697	0.649469	CAG68003.1	lip1	lipase
ACIAD1122	1253	0.944967	1.07657	0.93694	0.903417	0.900011	0.882861	CAG68004.1		putative RND type efflux pump involved in aminoglycoside resistance (AdeT)
ACIAD1123	284	5.70828	5.10666	4.58494	5.34032	5.21672	5.56486	CAG68005.1		conserved hypothetical protein
ACIAD1124	548	0.197795	0.147728	0.173966	0.1356	0.189413	0.181124	CAG68006.1		conserved hypothetical protein
ACIAD1125	632	0.882938	0.709256	0.752599	0.738199	0.910981	0.910303	CAG68007.1		conserved hypothetical protein
ACIAD1126	1325	0.269119	0.245523	0.184516	0.194943	0.227876	0.161574	CAG68008.1	pepP	aminopeptidase P
ACIAD1127	1208	0.00175938	0.00124103	0.00127288	0.00386763	0.00120456	0.00269395	CAG68009.1	ubiH	ubiH protein, 2-octaprenyl-6-methoxyphynol hydroxylase, FAD/NAD(P)-binding
ACIAD1128	1232	0.261449	0.330741	0.31098	0.333179	0.229921	0.174525	CAG68010.1	ubiF	2-octaprenyl-3-methyl-6-methoxy-1,4-benzoquinol hydroxylase
ACIAD1129	251	0.000940827	0.00119455	0.0245042	0.0177275	0.00193242	0.071309	CAG68011.1		conserved hypothetical protein
ACIAD1130	845	1.15111	0.914046	1.15611	1.00998	1.70883	1.14079	CAG68012.1		putative methyltransferase
ACIAD1131	935	1.20549	1.18169	1.1202	0.194165	0.119833	0.842286	CAG68013.1		conserved hypothetical protein; putative signal peptide
ACIAD1132	422	0.527695	0.561298	0.475501	0.053775	0.0132179	0.107411	CAG68014.1		conserved hypothetical protein
ACIAD1133	695	0.589519	0.389135	0.298309	0.672564	0.803977	0.54684	CAG68015.1		conserved hypothetical protein; putative signal peptide
ACIAD1134	884	1.24004	1.42047	1.27006	1.26291	1.49407	1.35814	CAG68016.1	aesT	esterase
ACIAD1135	749	0.162686	0.170532	0.0958029	0.110498	0.171285	0.120104	CAG68017.1		putative NADH pyrophosphatase (NUDIX hydrolase family)(NudC)
ACIAD1136	1640	1.15511	1.05051	1.4481	2.13052	1.93453	2.45049	CAG68018.1		conserved hypothetical protein
ACIAD1137	1352	0.00104799	0.000887079	0.000379102	0.000658227	0.000717512	0.00103158	CAG68019.1	rnhA-dnaQ	bifunctional protein [Includes: ribonuclease HI; DNA polymerase III, epsilon subunit, 3-5 exonucleolytic proofreading function]
ACIAD1138	3221	0.918343	0.850069	1.03901	0.560588	0.559202	0.943796	CAG68020.1		bifunctional protein [Includes: lytic murein transglycosylase C, membrane-bound (MtlD); putative cell wall hydrolase]
ACIAD1139	1847	1.51546	1.52221	1.44148	1.46401	1.46404	1.61619	CAG68021.1		putative oligopeptide transport protein (ABC superfamily, peri_bind)
ACIAD1140	1067	1.70194	1.64219	1.63203	1.53693	1.52148	1.69795	CAG68022.1		putative oligopeptide transport protein (ABC superfamily, membrane)
ACIAD1141	1010	1.3112	1.20378	1.36865	1.26351	1.22124	1.29389	CAG68023.1		putative oligopeptide transport protein (ABC superfamily, membrane)
ACIAD1142	1595	0.359329	0.245506	0.373724	0.353319	0.485342	0.318579	CAG68024.1		putative oligopeptide transport protein (ABC superfamily, atp_bind)
ACIAD1143	1244	0.790259	0.666911	0.833711	0.764017	0.667902	0.775266	CAG68025.1		putative FMN oxidoreductase
ACIAD1144	899	2.0045	2.01478	2.04078	2.06989	1.94798	2.32811	CAG68026.1		conserved hypothetical protein
ACIAD1145	908	0.212221	0.169069	0.17781	0.1649	0.108973	0.197889	CAG68027.1		hypothetical protein
ACIAD1147	1391	0.270441	0.181926	0.14481	0.213364	0.252283	0.187664	CAG68028.1		putative APC family, S-methylmethionine transporter (MmuP)
ACIAD1149	665	0.0475846	0.0459894	0.0304444	0.0699225	0.0331868	0.0524321	CAG68029.1	rnt	ribonuclease T (degrades tRNA, has exonuclease and ssDNAse activity)
ACIAD1150	1034	0.0118759	0.00840923	0.0198277	0.00753078	0.00187636	0.00134883	CAG68030.1	pyrC	dihydroorotase
ACIAD1151	1340	0.14768	0.10785	0.146114	0.100448	0.122164	0.0877755	CAG68031.1	argG	argininosuccinate synthetase
ACIAD1152	860	0.517602	0.388388	0.446987	0.575604	0.296099	0.427057	CAG68032.1		putative transcriptional regulator
ACIAD1154	851	0.623807	0.464018	0.730272	0.626397	0.554004	0.531819	CAG68033.1		putative transport protein
ACIAD1155	2030	2.4792	2.38714	2.54177	2.51447	2.70116	2.58305	CAG68034.1	fadH	2,4-dienoyl-CoA reductase [NADPH] (2,4-dienoyl coenzyme A reductase)
ACIAD1156	176	0.731252	1.18229	1.19982	0.838095	1.48405	1.15828	CAG68035.1		hypothetical protein
ACIAD1157	1208	0.910966	1.15912	1.02021	1.10448	0.923901	1.0822	CAG68036.1		putative RND transporter, membrane fusion protein
ACIAD1158	3095	1.04447	1.03842	1.19301	1.20945	1.12342	1.08226	CAG68037.1		putative RND efflux transporter
ACIAD1159	3107	1.03169	0.971006	1.04852	1.04595	0.912315	1.05444	CAG68038.1		putative multidrug transporter
ACIAD1160	1469	1.758	1.71409	1.93277	1.92085	1.78051	1.80437	CAG68039.1		putative membrane channel protein
ACIAD1161	515	1.0684	0.743469	0.890237	0.67349	0.625369	0.747899	CAG68040.1		putative RNA polymerase sigma factor
ACIAD1162	974	0.626736	0.626139	0.563326	0.628611	0.421047	0.64723	CAG68041.1		putative transmembrane sensor
ACIAD1163	2426	1.21646	1.18252	1.16189	1.39514	1.08414	1.25365	CAG68042.1		putative ferric siderophore receptor protein
ACIAD1164	869	0.808989	0.768041	0.7641	0.667954	0.854259	0.836709	CAG68043.1	hchA	Chaperone protein hchA (Hsp31)
ACIAD1165	740	1.93513	2.16001	1.79183	2.10695	2.17153	2.43694	CAG68044.1		putative transcriptional regulator, luxR family
ACIAD1166	284	2.36896	1.88029	2.14313	2.47627	2.09642	2.05685			fragment of urocanate hydratase (Urocanase) (Imidazolonepropionate hydrolase) (HutU)
ACIAD1167	155	0.0807472	0.139277	0.0859754	0.0416254	0.278506	0.32093			fragment of Histidine ammonia-lyase (Histidase) (HutH)
ACIAD1168	1382	10.9339	10.2223	11.4158	10.7217	10.6122	10.9767	CAG68047.1		putative histidine transport protein (APC family)
ACIAD1169	122	0.245826	0.233476	0.264675	0.388429	0.103369	0.350579			fragment of formimidoylglutamase (Formiminoglutamase) (Formiminoglutamate hydrolase) (HutG)
ACIAD1170	1259	1.0787	1.19457	1.07985	1.31421	1.3091	1.21283	CAG68049.1		conserved hypothetical protein
ACIAD1171	740	0.809922	0.864652	0.873752	0.785898	1.11821	1.22036	CAG68050.1		conserved hypothetical protein
ACIAD1172	584	0.00606543	0.0595558	0.0329117	0.0140955	0.0348829	0.000796058	CAG68051.1		conserved hypothetical protein; putative 2-hydroxychromene-2-carboxylate isomerase protein
ACIAD1173	701	1.12583	1.1557	1.05068	1.08606	1.16381	1.00341	CAG68052.1		putative nodulin 21-related protein
ACIAD1174	1247	0.520206	0.640541	0.562279	0.764855	0.466368	0.633782	CAG68053.1		conserved hypothetical protein; putative signal peptide
ACIAD1175	1133	0.844128	1.00668	0.676759	0.895028	0.940537	0.851219	CAG68054.1	wecB	UDP-N-acetyl glucosamine-2-epimerase
ACIAD1176	878	1.08983	1.22358	1.19263	1.36681	1.0546	1.28006	CAG68055.1		conserved hypothetical protein
ACIAD1177	1853	2.28654	2.45675	2.26303	2.26995	2.29798	2.37956	CAG68056.1		conserved hypothetical protein
ACIAD1178	1253	0.71372	0.714525	0.719732	0.633884	0.7953	0.878965	CAG68057.1		putative glycosyltransferase
ACIAD1179	905	1.29946	1.25996	1.4793	1.65103	1.28173	1.60865	CAG68058.1		conserved hypothetical protein; putative membrane protein
ACIAD1180	746	1.24563	1.31428	1.21025	1.39751	1.38294	1.20369	CAG68059.1		conserved hypothetical protein; putative membrane protein
ACIAD1182	1433	0.889714	0.92356	0.775614	0.797235	0.905596	0.76288	CAG68060.1	phrB	deoxyribodipyrimidine photolyase (photoreactivation), FAD-binding
ACIAD1183	482	0.000979865	0.00124412	0.00106337	0.00276947	0.00301891	0.000964519	CAG68061.1	slyD	FKBP-type peptidyl-prolyl cis-trans isomerase
ACIAD1184	1310	0.216499	0.180586	0.159046	0.211611	0.252886	0.209559	CAG68062.1		putative D-ala-D-ala-carboxypeptidase, penicillin-binding protein
ACIAD1186	1703	0.211881	0.312861	0.270268	0.335485	0.293643	0.293735	CAG68063.1		conserved hypothetical protein; putative trypsin-like serine protease, typically periplasmic, contain C-terminal PDZ domain
ACIAD1187	2231	0.00148188	0.0022847	0.00356094	0.00119667	0.0026089	0.002188	CAG68064.1	idh	isocitrate dehydrogenase
ACIAD1188	398	0.466955	0.299079	0.359941	0.278939	0.205349	0.254059	CAG68065.1		putative transthyretin-like protein
ACIAD1189	794	0.335484	0.270756	0.261437	0.432913	0.333235	0.384975	CAG68066.1		putative pseudouridine synthase
ACIAD1190	1310	0.663917	0.768579	0.606056	0.716014	0.715153	0.764775	CAG68067.1	icd	isocitrate dehydrogenase
ACIAD1191	1388	1.89565	2.00724	1.99165	2.02733	1.98925	2.02756	CAG68068.1		putative transport protein
ACIAD1192	830	0.611423	0.667579	0.573989	0.762868	0.692202	0.560118	CAG68069.1		conserved hypothetical protein; putative epimerase, PhzC/PhzF homolog
ACIAD1193	1229	0.888099	0.82704	0.872036	0.672149	0.6579	0.84998	CAG68070.1		putative chloride transport protein
ACIAD1194	2780	0.591898	0.559328	0.600766	0.52259	0.538427	0.598682	CAG68071.1		putative protease
ACIAD1195	383	0.220117	0.230159	0.257611	0.386292	0.279878	0.297996	CAG68072.1		conserved hypothetical protein
ACIAD1196	647	1.27636	1.33141	1.27582	1.35655	1.19648	1.38284	CAG68073.1		conserved hypothetical protein
ACIAD1197	1466	3.83571	3.52273	3.68816	4.14883	3.99991	3.89186	CAG68074.1		conserved hypothetical protein
ACIAD1198	380	0.114345	0.10573	0.177368	0.0872359	0.0580769	0.302795	CAG68075.1		conserved hypothetical protein
ACIAD1199	764	0.117146	0.0788827	0.0335436	0.0599883	0.142845	0.0994906	CAG68076.1		putative outer membrane W signal peptide protein
ACIAD1200	635	0.00148754	0.00236089	0.00363221	0.00210218	0.00534688	0.00329455	CAG68077.1		putative thiamin-phosphate pyrophosphorylase (ThiE)
ACIAD1201	1298	0.000909659	0.00138598	0.00177693	0.00239964	0.00168157	0.00161174	CAG68078.1	hemL	glutamate-1-semialdehyde aminotransferase
ACIAD1202	416	0.102179	0.0684714	0.0739248	0.198949	0.299068	0.197805	CAG68079.1		conserved hypothetical protein
ACIAD1203	644	1.85984	1.81203	1.67095	2.15571	1.26306	2.08699	CAG68080.1	rluA	dual specificity pseudouridine synthase for 23S rRNA and tRNAphe modification
ACIAD1204	2861	0.15856	0.180046	0.22313	0.235545	0.110876	0.231393	CAG68081.1	hepA	RNA helicase
ACIAD1205	509	0.0867575	0.207939	0.124864	0.107088	0.152468	0.0908789	CAG68082.1	dps	stress response DNA-binding protein, starvation induced resistance to H2O2, ferritin-like
ACIAD1206	692	0.853817	1.1755	0.981021	0.722419	1.23047	0.924757	CAG68083.1		putative transcriptional regulator (tetR family)
ACIAD1207	1061	0.000890283	0.00141297	0.000483078	0.000629069	0.000914304	0.00832522	CAG68084.1		putative oxidoreductase
ACIAD1208	1094	0.00215857	0.00137035	0.000937012	0.00122019	0.00110841	0.00127486	CAG68085.1		putative fatty acid desaturase
ACIAD1209	704	0.791631	0.752563	0.807405	0.844415	0.569437	0.824798	CAG68086.1		conserved hypothetical protein; putative signal peptide
ACIAD1210	1370	0.285618	0.205287	0.199219	0.227677	0.183571	0.199533	CAG68087.1	dat	diaminobutyrate--2-oxoglutarate aminotransferase (L-diaminobutyric acid transaminase) (Diaminobutyrate transaminase) (DABA aminotransferase) (DABA-AT) (L-2, 4-diaminobutyrate:2-ketoglutarate 4-aminotransferase)
ACIAD1211	1532	0.0480927	0.055974	0.0787888	0.0406623	0.0707611	0.115769	CAG68088.1	ddc	L-2,4-diaminobutyrate decarboxylase
ACIAD1212	1031	0.75242	0.880304	0.715376	0.86597	0.708504	0.786178	CAG68089.1		putative phosphate transporter (ABC superfamily, peri-bind)
ACIAD1213	1379	0.434278	0.585098	0.514404	0.488522	0.65299	0.474	CAG68090.1	pstC	high-affinity phosphate transport protein (ABC superfamily, membrane)
ACIAD1214	1397	0.966734	1.2165	1.04325	1.01526	1.12146	0.98171	CAG68091.1	pstA	high-affinity phosphate transport protein (ABC superfamily, membrane)
ACIAD1215	911	0.38779	0.350518	0.362326	0.357776	0.413693	0.302107	CAG68092.1	pstB	high-affinity phosphate transport protein (ABC superfamily, atp_bind)
ACIAD1216	962	0.360113	0.3737	0.359102	0.3809	0.446467	0.332484	CAG68093.1		putative protease (SohB)
ACIAD1217	632	0.531706	0.466828	0.487405	0.388989	0.467003	0.395016	CAG68094.1		conserved hypothetical protein; putative membrane protein
ACIAD1219	1388	0.00136108	0.0036723	0.000923173	0.000641155	0.00122308	0.00267953	CAG68095.1	purB	adenylosuccinate lyase
ACIAD1220	731	0.000646094			0.00152176	0.000663527	0.000317988	CAG68096.1		conserved hypothetical protein; putative protein involved in purine metabolism
ACIAD1221	1133	0.00062528	0.000793908	0.00113095	0.000392729	0.00021405	0.00102581	CAG68097.1	trmU	tRNA (5-methylaminomethyl-2-thiouridylate)-methyltransferase
ACIAD1222	500	0.00188918	0.00479732	0.00102509	0.00355969	0.00194015	0.00418408	CAG68098.1		putative Nudix hydrolase
ACIAD1223	350	2.21236	3.41981	2.24934	2.21781	2.18336	2.46595	CAG68099.1		conserved hypothetical protein
ACIAD1224	539	0.414025	0.442796	0.318558	0.441659	0.283914	0.527431	CAG68100.1		putative transferase
ACIAD1225	1148	0.284076	0.270058	0.246004	0.129264	0.118302	0.218073	CAG68101.1	dacC	D-ala-D-ala-carboxypeptidase; penicillin-binding protein 5 (precursor)
ACIAD1226	398	0.461615	0.516044	0.652916	0.858619	0.736088	0.592219	CAG68102.1		conserved hypothetical protein; putative signal peptide
ACIAD1227	767	1.06374	1.08987	1.1123	1.25251	1.03869	1.34529	CAG68103.1	surE	survival protein (acid phosphatase)
ACIAD1229	833	0.145147	0.0939452	0.170438	0.0950818	0.10219	0.163803	CAG68104.1	nlpD	lipoprotein precursor
ACIAD1230	929	0.136757	0.260457	0.220687	0.344618	0.278283	0.260723	CAG68105.1		putative transcriptional regulator (LysR family)
ACIAD1231	1214	0.44195	0.525819	0.527111	0.524497	0.47445	0.568677	CAG68106.1	argD	acetylornithine aminotransferase
ACIAD1232	365			0.000702117	0.000609536	0.000664436	0.00127369	CAG68107.1		conserved hypothetical protein; putative glutaredoxin-related protein
ACIAD1233	344	0.34667	0.236205	0.166875	0.305911	0.0387748	0.179743	CAG68108.1		conserved hypothetical protein; putative exported protein
ACIAD1234	1559	0.619527	0.608704	0.566956	0.588382	0.549907	0.52767	CAG68109.1	ahpF	alkyl hydroperoxide reductase subunit, FAD/NAD(P)-binding, detoxification of hydroperoxides
ACIAD1235	269	0.783062	0.655396	0.685935	0.770825	0.516593	0.39404	CAG68110.1		conserved hypothetical protein
ACIAD1236	587	0.752695	0.830542	0.79414	0.822838	1.0494	0.962663	CAG68111.1	mdmC	O-methyl transferase
ACIAD1237	218	0.48746	0.676687	0.546637	0.968505	0.551786	0.876482	CAG68112.1		conserved hypothetical protein
ACIAD1238	443	0.245743	0.204401	0.112228	0.159202	0.179563	0.152692	CAG68113.1		conserved hypothetical protein; putative universal stress protein family
ACIAD1239	269	0.568861	0.285343	0.49635	0.397819	0.410209	0.610071	CAG68114.1		hypothetical protein
ACIAD1240	2198	1.58857	1.54704	1.56072	1.6929	1.59877	1.88857	CAG68115.1		putative ferric siderophore receptor protein
ACIAD1241	1454	1.51466	1.44204	1.44986	1.47902	1.39056	1.48598	CAG68116.1		putative sulfate transporter
ACIAD1242	203	2.65811	3.90078	2.5299	1.21323	1.26636	1.16912	CAG68117.1		conserved hypothetical protein
ACIAD1243	1319	0.8574	0.78493	0.923864	0.922308	0.948196	1.08435	CAG68118.1		putative transporter
ACIAD1245	998	0.51394	0.578935	0.506383	0.349772	0.474832	0.509618	CAG68119.1	add	adenosine deaminase
ACIAD1246	554	0.401536	0.287385	0.438069	0.341351	0.409306	0.351191	CAG68120.1		putative cytochrome
ACIAD1247	386	0.149886	0.0699092	0.136767	0.142365	0.082934	0.242084	CAG68121.1		conserved hypothetical protein; putative signal peptide
ACIAD1248	569	0.67026	0.810971	0.70126	1.00644	1.0843	0.64955	CAG68122.1	rnhB	RNAse HII
ACIAD1249	851	1.00703	0.969964	0.972993	0.960772	0.922199	0.966398	CAG68123.1		transposase of IS1236, IS3 family (ORF 2)
ACIAD1250	293	0.169252	0.0747023	0.12595	0.0812472	0.102636	0.152322	CAG68124.1		transposase of IS1236, IS3 family (ORF 1)
ACIAD1251	212	0.00556952	0.00707152		0.00314831	0.0102956	0.00109646	CAG68125.1	csrA	carbon storage regulator
ACIAD1252	1280	0.000737961	0.00281093	0.00200213	0.00173813	0.00113681	0.00127121	CAG68126.1	lysC	aspartate kinase
ACIAD1253	2636	0.0012542	0.00295738	0.00281939	0.00320723	0.00211606	0.00238093	CAG68127.1	alaS	alanyl-tRNA synthetase
ACIAD1254	122	2.7486	2.21188	2.25604	2.9889	3.09311	2.80082	CAG68128.1		hypothetical protein
ACIAD1255	1022	0.00277277	0.000586757	0.00200605	0.00195922	0.000711895	0.000682336	CAG68129.1	epd	D-erythrose 4-phosphate dehydrogenase
ACIAD1256	134			0.00191248		0.00180984	0.00173469	CAG68130.1		hypothetical protein
ACIAD1257	1166	0.00101264	0.00102859	0.00219788	0.000954034	0.000623977	0.00139549	CAG68131.1	hisZ	ATP phosphoribosyltransferase
ACIAD1258	1319	0.00268553	0.00318245	0.00641168	0.00185541	0.00367732	0.00158608	CAG68132.1	purA	adenylosuccinate synthetase
ACIAD1259	311	0.236147	0.113763	0.18623	0.0786909	0.451507	0.276547	CAG68133.1		conserved hypothetical protein; putative membrane protein
ACIAD1260	779	0.560206	0.54655	0.531297	0.483232	0.543255	0.634983	CAG68134.1		conserved hypothetical protein; putative Zn-dependent protease with chaperone function
ACIAD1261	1046	0.606398	0.656135	0.48486	0.466231	0.490834	0.591567	CAG68135.1		putative oxidoreductase, aldo/keto reductase family
ACIAD1262	629	0.195601	0.113927	0.0941161	0.127334	0.109114	0.118627	CAG68136.1	vfr	cyclic AMP receptor protein
ACIAD1263	425	0.939034	1.20215	0.822485	1.19407	1.33585	1.49533	CAG68137.1		conserved hypothetical protein
ACIAD1264	425	0.0622318	0.118522	0.0862283	0.121972	0.112985	0.20182	CAG68138.1		putative acyltransferase; putative acyltransferase for phosphonate utilization (PhnO)
ACIAD1265	2579	0.596366	0.639193	0.629105	0.559092	0.580391	0.790633	CAG68139.1	clpB	ATP-dependent protease, Hsp 100, part of multi-chaperone system with DnaK, DnaJ, and GrpE
ACIAD1266	1829	0.599471	0.62114	0.642574	0.664766	0.66643	0.583855	CAG68140.1	ilvD	dihydroxy-acid dehydratase
ACIAD1267	440	0.60808	0.542424	0.546327	0.827224	0.625589	0.624971	CAG68141.1		hypothetical protein; putative signal peptide
ACIAD1268	2204	0.191789	0.195626	0.139764	0.163126	0.159882	0.181087	CAG68142.1		putative N-6 Adenine-specific DNA methylase
ACIAD1269	260		0.0011532	0.000985665		0.00559659	0.000894035	CAG68143.1		hypothetical protein
ACIAD1270	1016	0.261017	0.249369	0.286541	0.0965689	0.263763	0.337234	CAG68144.1	pyrB	aspartate carbamoyltransferase, catalytic subunit
ACIAD1271	1235	0.100769	0.12843	0.13488	0.046838	0.0469328	0.0436665	CAG68145.1	pyrX	aspartate carbamoyltransferase, non-catalytic chain (Dihydroorotase-like protein)
ACIAD1272	1019	0.204862	0.215974	0.209495	0.222262	0.322248	0.254576	CAG68146.1		hypothetical protein
ACIAD1273	782	2.89809	2.87717	2.56895	3.05698	2.87177	2.80484	CAG68147.1		conserved hypothetical protein
ACIAD1274	668	0.337253	0.382421	0.417786	0.287093	0.457083	0.288125	CAG68148.1		conserved hypothetical protein; putative SAM-dependent methyltransferase
ACIAD1275	140	0.0556633	0.252716	0.115323	0.309884	0.651337	0.413427	CAG68149.1		hypothetical protein
ACIAD1276	1484	2.64313	2.38048	2.33011	2.4278	2.15097	2.00464	CAG68150.1		putative amino acid transporter
ACIAD1277	887	34.5239	25.0558	29.0146	22.8059	8.33834	3.89267	CAG68151.1		conserved hypothetical protein
ACIAD1279	2744	1.31138	1.18163	1.39596	1.2941	1.35622	1.42494	CAG68152.1	cphA	Cyanophycin synthetase
ACIAD1280	2195	0.875951	0.838575	0.897714	1.0301	0.955602	0.936997	CAG68153.1		putative Cyanophycinase (CphI)
ACIAD1281	491	0.557424	0.686989	0.707751	0.603099	0.841161	0.628228	CAG68154.1		hypothetical protein
ACIAD1282	1151	0.870114	0.609564	0.80845	0.859769	0.675724	0.873451	CAG68155.1		conserved hypothetical protein
ACIAD1283	422	4.3525	4.4982	4.2698	4.38635	4.63315	4.84122	CAG68156.1		putative transcription regulator (AsnC family)
ACIAD1284	1211	1.9196	1.79825	1.95199	1.90992	1.99402	1.9976	CAG68157.1	astC	succinylornithine transaminase (also has acetylornitine transaminase activity, PLP-dependent) (carbon starvation protein C)
ACIAD1286	1028	1.41137	1.56858	1.49127	1.38964	1.61058	1.24071	CAG68158.1	astA	arginine succinyltransferase
ACIAD1287	1469	0.603309	0.527207	0.576919	0.489791	0.464237	0.317422	CAG68159.1	astD	succinylglutamic semialdehyde dehydrogenase
ACIAD1288	1340	0.246369	0.236062	0.276736	0.20704	0.236728	0.279459	CAG68160.1	astB	succinylarginine dihydrolase
ACIAD1289	977	1.49157	1.3049	1.24202	1.43121	1.48316	1.21578	CAG68161.1	astE	succinylglutamate desuccinylase
ACIAD1290	1172	1.29317	1.20828	1.23566	1.52358	1.30406	1.2985	CAG68162.1		hypothetical protein; putative signal peptide
ACIAD1292	560	0.965675	0.986235	0.898328	1.07784	1.13681	0.87957	CAG68163.1		conserved hypothetical protein
ACIAD1293	752	0.616747	0.478058	0.560597	0.841107	0.560825	0.499827	CAG68164.1		putative aldolase
ACIAD1294	887	0.88309	0.845751	1.07421	1.27544	0.946836	1.01706	CAG68165.1		putative transcriptional regulator (GbuR)
ACIAD1295	860	1.10193	1.17771	1.14965	1.05937	0.879837	0.938175	CAG68166.1		hypothetical protein
ACIAD1296	1076	2.00945	2.01718	2.14998	2.30214	2.02264	2.16203	CAG68167.1		putative oxidoreductase
ACIAD1297	803	2.89464	2.68206	3.0191	3.09728	2.64657	3.20797	CAG68168.1		putative amino acid transporter (ABC superfamily, peri_bind)
ACIAD1298	1529	1.70647	1.59917	1.60133	1.80545	1.5847	1.66941	CAG68169.1		putative amino acid transporter (ABC superfamily, atp_bind and membrane)
ACIAD1299	959	0.914302	0.931076	1.14855	1.34579	0.899268	1.15691	CAG68170.1	gbh	guanidinobutyrase
ACIAD1300	1016	3.13198	2.78614	2.62806	3.3232	2.78276	3.20349	CAG68171.1		putative transcriptional regulator
ACIAD1301	959	0.828609	0.812581	0.792869	0.789006	0.819608	0.884954	CAG68172.1		putative glycerate dehydrogenase
ACIAD1302	737	1.80843	1.79737	2.54847	2.0947	2.32384	2.08289	CAG68173.1	trmB	tRNA(guanine-7)methyltransferase
ACIAD1303	2423	1.66502	1.68342	1.74579	1.76662	1.61846	1.74073	CAG68174.1		putative extracellular nuclease
ACIAD1304	143	0.113945	0.0691921	0.191757	0.407622	0.0610537	0.538046	CAG68175.1		hypothetical protein
ACIAD1305	611	0.144935	0.160958	0.158545	0.158395	0.181393	0.1731	CAG68176.1		putative glutathionine S-transferase
ACIAD1306	689	0.660116	0.343785	0.447454	0.707482	0.671239	0.465235	CAG68177.1		conserved hypothetical protein; putative signal peptide
ACIAD1308	785	2.05584	1.83528	1.82656	2.24776	1.90957	2.09086	CAG68178.1	thiG	thiamine biosynthesis protein, thiazole moiety
ACIAD1309	197					0.00123106		CAG68179.1	thiS	C-terminally thiocarboxylated form is intermediate sulfur donor in thiazole formation; part of ThiF/ThiS complex; complexes with ThiG also
ACIAD1310	365	0.321549	0.606237	0.41776	0.405951	0.598657	0.405671	CAG68180.1		conserved hypothetical protein; putative membrane protein
ACIAD1311	869	0.00108699	0.000690064		0.000256019	0.000837235	0.00240741	CAG68181.1	rpoH	sigma H (sigma 32) factor of RNA polymerase
ACIAD1312	248	0.0609413	0.0834212	0.230439	0.146227	0.110503	0.0496766	CAG68182.1		conserved hypothetical protein
ACIAD1313	212	0.0389866	0.00424291	0.00604417	0.0314831	0.0480462	0.0153504	CAG68183.1		putative cold shock protein
ACIAD1314	1151	0.185266	0.213868	0.223766	0.171258	0.270543	0.230429	CAG68184.1	rhlB	ATP-dependent RNA helicase (DEAD box)
ACIAD1315	323	0.724527	0.735193	0.883863	0.234879	0.328114	0.246842	CAG68185.1		conserved hypothetical protein; putative signal peptide
ACIAD1316	584	0.261218	0.356821	0.370367	0.24191	0.260791	0.167172	CAG68186.1		putative nitroreductase
ACIAD1317	1073	0.00308114	0.00139717	0.0019107	0.00145141	0.000678059	0.00151644	CAG68187.1	gpsA	glycerol-3-phosphate dehydrogenase, biosynthetic
ACIAD1318	455	0.217982	0.356504	0.220226	0.152069	0.149242	0.400017	CAG68188.1		putative phosphohistidine phosphatase
ACIAD1319	1139	0.963664	1.26382	0.951067	1.422	1.28222	1.22735	CAG68189.1		putative general secretion pathway protein L (GspL family)
ACIAD1320	482	8.51013	8.17573	8.38203	9.41573	9.1317	9.21887	CAG68190.1		conserved hypothetical protein
ACIAD1321	1004	0.00117603	0.00179183		0.00110797	0.000241553	0.00138914	CAG68191.1	pyrD	dihydroorotate oxydase
ACIAD1322	530	0.00222781	0.00113144	0.000967067	0.000419775	0.000457583	0.00175433	CAG68192.1		putative membrane protein required for colicin V production (CvpA)
ACIAD1323	1538	0.00214959	0.00136465	0.00116639	0.00202518	0.00141916	0.00151137	CAG68193.1	purF	amidophosphoribosyltransferase
ACIAD1324	1895	1.13812	1.08367	0.920959	1.16265	1.5671	1.19401	CAG68194.1		conserved hypothetical protein; putative membrane protein
ACIAD1326	614			0.00125215	0.000362346	0.000789964	0.000378581	CAG68195.1		conserved hypothetical protein
ACIAD1327	965	0.632826	0.867806	0.696318	0.657759	0.801695	0.822604	CAG68196.1	tkrA	2-keto-D-gluconate reductase (2-ketoaldonate reductase)
ACIAD1328	1445	2.0593	2.07725	1.86609	2.04267	2.10245	2.19017	CAG68197.1		conserved hypothetical protein; putative signal peptide
ACIAD1329	350		0.0753865	0.0087865	0.0203411	0.0845352	0.0318787	CAG68198.1		hypothetical protein; putative signal peptide
ACIAD1330	443	0.000533064	0.00203047	0.0202473		0.000547447	0.00157415	CAG68199.1		conserved hypothetical protein
ACIAD1331	215	0.00109836					0.00108116	CAG68200.1	rpsU	30S ribosomal protein S21
ACIAD1332	1022	0.000924256	0.00234703	0.000501512	0.00152384	0.000711895	0.00113723	CAG68201.1		putative O-sialoglycoprotein endopeptidase gcp
ACIAD1333	1172	0.512392	0.395769	0.406494	0.409463	0.399577	0.410951	CAG68202.1		hypothetical protein
ACIAD1334	890	1.12077	0.870862	1.05158	0.91942	0.880971	0.943116	CAG68203.1		conserved hypothetical protein; putative AAA ATPase superfamily
ACIAD1335	1505	2.23846	2.3899	2.2632	2.59216	2.4152	2.53408	CAG68204.1		conserved hypothetical protein
ACIAD1336	794	1.19561	1.16006	1.23392	1.15023	1.13043	1.20821	CAG68205.1		conserved hypothetical protein; putative protein kinase
ACIAD1338	131	0.225332	0.226591	0.297355	0.263241	0.192534	0.237772	CAG68206.1		hypothetical protein
ACIAD1339	1298	0.167377	0.188955	0.176311	0.197285	0.202348	0.161891	CAG68207.1		putative glutamate symport transmembrane protein
ACIAD1340	200	0.00236147	0.00749582	0.00128136		0.00485038	0.00581122	CAG68208.1		conserved hypothetical protein; putative signal peptide
ACIAD1341	464	0.188816	0.353466	0.111015	0.14864	0.185025	0.152294	CAG68209.1		conserved hypothetical protein
ACIAD1342	143	0.43101	0.113224	0.49104	0.121353	0.184857	0.193437	CAG68210.1		hypothetical protein
ACIAD1343	1376	0.732298	0.74871	0.728217	0.89154	0.700062	0.966961	CAG68211.1	aroP	aromatic amino acid transporter (APC family)
ACIAD1344	491	0.217871	0.124574	0.306379	0.28048	0.238074	0.188894	CAG68212.1		putative transcriptional regulator
ACIAD1345	626	0.205592	0.18967	0.117492	0.232787	0.298694	0.144816	CAG68213.1		conserved hypothetical protein; putative membrane protein
ACIAD1346	626	0.0463996	0.00191586	0.0159659	0.00710801	0.00426152	0.00519854	CAG68214.1	sodB	superoxide dismutase [Fe]
ACIAD1347	758	1.06889	0.917298	0.691396	0.958604	0.993432	0.926423	CAG68215.1		conserved hypothetical protein
ACIAD1348	1178	0.319942	0.249945	0.441189	0.142025	0.167787	0.303881	CAG68216.1	algW	HtrA-like serine protease
ACIAD1349	608	0.464139	0.358517	0.414336	0.575596	0.602309	0.332616	CAG68217.1		conserved hypothetical protein; putative membrane protein
ACIAD1350	308	0.673174	0.63179	0.614888	0.502026	0.128346	0.475464	CAG68218.1		conserved hypothetical protein; putative iron-sulfur cluster-binding protein, Rieske family
ACIAD1351	1004	0.241087	0.258919	0.265717	0.221816	0.210634	0.250971	CAG68219.1		putative sugar kinase protein
ACIAD1353	2939	0.664491	0.813904	0.64962	0.685761	0.626886	0.793601	CAG68220.1		putative metalloprotease
ACIAD1354	1160	0.471888	0.453368	0.484488	0.461264	0.392212	0.401776	CAG68221.1		putative phospholipase A1 precursor (PldA)
ACIAD1355	1337	0.429552	0.462644	0.376646	0.426823	0.487578	0.561737	CAG68222.1		putative potassium uptake protein (TrkH)
ACIAD1356	671	0.382904	0.349432	0.532788	0.266579	0.402632	0.483605	CAG68223.1		putative potassium uptake protein
ACIAD1357	1538	0.442047	0.510183	0.389408	0.443226	0.488823	0.434066	CAG68224.1	ilvA	Threonine dehydratase biosynthetic (Threonine deaminase)
ACIAD1358	671	0.000703867	0.00223422	0.00114578	0.00232096	0.00253	0.00173211	CAG68225.1	rpiA	ribose 5-phosphate isomerase
ACIAD1359	674	1.48381	1.52719	1.11026	1.24048	1.44792	1.40125	CAG68226.1		conserved hypothetical protein
ACIAD1360	1049	1.02428	1.06128	0.975742	0.855352	1.00938	0.987631	CAG68227.1	argC	N-acetyl-gamma-glutamyl-phosphate reductase
ACIAD1361	734	0.140595	0.0821068	0.091127	0.100328	0.0961486	0.09944	CAG68228.1		conserved hypothetical protein
ACIAD1362	413	0.916001	1.13399	0.887337	1.07092	1.23491	1.13579	CAG68229.1	clpS	substrate modulator for ClpAP, directs protease activity towards aggregated proteins
ACIAD1363	2276	0.729609	0.716647	0.732787	0.76793	0.756966	0.834202	CAG68230.1	clpA	ATP-binding protease component
ACIAD1364	305	0.408032	0.437461	0.501622	0.392441	0.395982	0.576169	CAG68231.1		conserved hypothetical protein; putative membrane protein
ACIAD1365	899	0.0598906	0.0967202	0.0923608	0.10394	0.165636	0.152036	CAG68232.1		conserved hypothetical protein; putative esterase/lipase
ACIAD1366	920	0.0159143		0.000278557	0.00580384	0.00316329	0.000757986	CAG68233.1	argF	ornithine carbamoyltransferase
ACIAD1367	656	0.109434	0.037022	0.0785226	0.23062	0.146029	0.144218	CAG68234.1		putative transcriptional regulator
ACIAD1368	1475	0.553946	0.543968	0.571966	0.563216	0.628083	0.599167	CAG68235.1	glnG	response regulator in two-component regulatory system with GlnL, nitrogen regulation (EBP family)
ACIAD1369	1109	0.906048	0.866514	1.06992	1.12103	1.14743	1.29388	CAG68236.1	glnL	sensory kinase (soluble) in two-component regulatory system
ACIAD1371	1343	0.00193419	0.000893023	0.0026715	0.000662638	0.00108348	0.000865409	CAG68237.1		conserved hypothetical protein
ACIAD1372	728	0.000973135	0.00123557	0.00211214	0.000611211	0.000999392	0.000957894	CAG68238.1	pyrH	uridylate kinase
ACIAD1373	554	0.00127878	0.000541214	0.000462586	0.00160636	0.00043776	0.00209791	CAG68239.1	frr	ribosome releasing factor
ACIAD1374	749	0.000945851	0.000800621	0.000342153	0.000297037	0.000971371	0.000310346	CAG68240.1	ispU	undecaprenyl pyrophosphate synthetase (di-trans, poly-cis-decaprenylcistransferase)
ACIAD1375	824	0.00114635	0.000363875	0.00124404	0.00135	0.000882958	0.000846295	CAG68241.1	cdsA	phosphatidate cytidylyltransferase
ACIAD1376	1196	0.00118469	0.00100278	0.00149992	0.000558062	0.00141943	0.00136049	CAG68242.1	dxr	1-deoxy-d-xylulose 5-phosphate reductoisomerase
ACIAD1377	1355	0.0423497	0.0657198	0.0563611	0.00377643	0.0155713	0.0444312	CAG68243.1		putative membrane-associated Zn-dependent proteases 1
ACIAD1378	2477	0.00162071	0.00254198	0.00227614	0.00179637	0.00146863	0.00159533	CAG68244.1		putative outer membrane protein
ACIAD1379	500	0.000472295	0.00299833	0.00153764	0.00177985	0.00145511	0.000464898	CAG68245.1		putative outer membrane protein (OmpH)
ACIAD1380	1070	0.000441397	0.0016813	0.000479015	0.000623778	0.000906613	0.00130345	CAG68246.1	lpxD	UDP-3-O-[3-hydroxylauroyl] glucosamine N-acyltransferase
ACIAD1381	488	0.000483909	0.00122882	0.0010503	0.000455903	0.000496965	0.00095266	CAG68247.1	fabZ	(3R)-hydroxymyristoyl-[acyl carrier protein] dehydratase
ACIAD1382	788	0.0167821	0.0205469	0.00130088	0.0446091	0.000615531	0.0162242	CAG68248.1	lpxA	UDP-acetylglucosamine acyltransferase
ACIAD1383	827	0.118217	0.0174026	0.143166	0.162489	0.0900282	0.0193942	CAG68249.1		conserved hypothetical protein; putative signal peptide
ACIAD1384	479	0.283476	0.346779	0.419453	0.247098	0.200496	0.324167	CAG68250.1	recX	regulatory protein
ACIAD1385	1049	0.0850941	0.0623103	0.0500819	0.00381759	0.00208072	0.00753409	CAG68251.1	recA	DNA strand exchange and recombination protein with protease and nuclease activity.
ACIAD1386	443	0.371013	0.435874	0.537421	0.28124	0.379928	0.392487	CAG68252.1	hslR	heat shock protein 15
ACIAD1387	860	0.595037	0.654054	0.571846	0.512223	0.609682	0.738161	CAG68253.1	cysQ	PAPS (adenosine 3'-phosphate 5'-phosphosulfate) 3'(2'),5'-bisphosphate nucleotidase, converts PAPS to APS
ACIAD1388	689	1.83468	1.56531	1.79168	2.00039	1.73811	1.87747	CAG68254.1		conserved hypothetical protein
ACIAD1389	269	0.00175574			0.000827066	0.000901558		CAG68255.1	rpsT	30S ribosomal protein S20
ACIAD1390	662	0.853627	1.33702	0.732042	0.116281	0.408106	0.316018	CAG68256.1		conserved hypothetical protein
ACIAD1391	512	1.69639	1.77147	1.87199	1.75508	1.90415	1.84007	CAG68257.1	rraA	Regulator of ribonuclease activity
ACIAD1392	782	1.47064	1.58428	1.49766	1.89052	1.74446	1.61971	CAG68258.1		conserved hypothetical protein
ACIAD1393	941	1.65554	1.56926	1.49052	2.07373	1.45073	2.00632	CAG68259.1		conserved hypothetical protein; putative iron-dependent peroxidase
ACIAD1394	356	0.173131	0.179394	0.151172	0.068744	0.11036	0.0561534	CAG68260.1		conserved hypothetical protein
ACIAD1395	3515	0.584961	0.546011	0.626283	0.575412	0.459027	0.638557	CAG68261.1	mfd	transcription-repair coupling protein
ACIAD1396	425	0.000555641	0.000705489		0.000523484	0.000570633	0.000546939	CAG68262.1		conserved hypothetical protein
ACIAD1397	1457	0.0782836	0.120592	0.103248	0.0853581	0.102201	0.116304	CAG68263.1		putative adenylate or guanylate cyclase
ACIAD1398	338	0.000698661				0.000717512	0.00137544	CAG68264.1	fdx	[2FE-2S] ferredoxin, electron carrer protein, believed to be involved in assembly of Fe-S clusters
ACIAD1399	1862	0.0015219	0.00128822	0.00137633	0.0023897	0.000911726	0.00187258	CAG68265.1	hscA	heat shock protein (Hsp); chaperon involved in the Fe/S cluster biosynthesis
ACIAD1400	515	0.000458539	0.0011644	0.00149285	0.001296	0.00141273		CAG68266.1	hscB	co-chaperone protein (Hsc20), believed to be involved in assembly of Fe-S clusters
ACIAD1402	320		0.000936977	0.0016017	0.00347626	0.000757872	0.000726403	CAG68267.1	iscA	iron-binding protein, believed to be involved in Fe-S protein formation or repair
ACIAD1403	386	0.00122356	0.00310707		0.0023055	0.00125658	0.0012044	CAG68268.1	iscU	iron-binding protein believed to be involved in Fe-S protein formation or repair; function as a scaffold for the assembly of the transiently bound Fe/S cluster
ACIAD1404	1217	0.000970203	0.000739111	0.0018952	0.000914054	0.00119566	0.00171901	CAG68269.1	iscS	cysteine desulfurase used in synthesis of Fe-S cluster (tRNA 4-thiouridine sulfurtransferase)
ACIAD1405	443	0.00106613	0.000676823	0.000578494	0.00150664	0.000547447	0.00157415	CAG68270.1	iscR	repressor of the iscRSUA operon, involved in assembly of Fe-S clusters
ACIAD1406	653	0.456745	0.330137	0.363413	0.146163	0.196095	0.363802	CAG68271.1		conserved hypothetical protein; putative membrane protein
ACIAD1407	512	0.364368	0.530563	0.271289	0.544035	0.504459	0.363656	CAG68272.1		putative poly(hydroxyalcanoate) granule associated protein
ACIAD1408	272		0.00330698	0.00188436	0.000817944	0.00178323	0.000854592	CAG68273.1	hupB	DNA-binding protein HU-beta
ACIAD1409	1868	0.368886	0.320699	0.314442	0.282746	0.320546	0.307236	CAG68274.1	ppiD	peptidyl-prolyl cis-trans isomerase precursor (PPIase) (Rotamase)
ACIAD1410	920	0.494883	0.450401	0.433157	0.579659	0.575719	0.429525	CAG68275.1	alkR	transcriptional regulator (XylS/AraC family)
ACIAD1411	1226	0.432423	0.404994	0.456525	0.410845	0.450025	0.382422	CAG68276.1	alkM	terminal alkane-1-monooxygenase
ACIAD1412	1205	0.552644	0.61559	0.691192	0.552786	0.646852	0.640055	CAG68277.1		putative acyl-CoA dehydrogenase
ACIAD1413	1304	0.858751	0.856041	0.755454	0.908179	0.911306	0.811432	CAG68278.1		putative acyl-CoA dehydrogenase
ACIAD1414	1400	0.00337354	0.000428332	0.00402714	0.00810465	0.0031181	0.0159394	CAG68279.1		conserved hypothetical protein
ACIAD1415	308	0.875586	0.950119	0.939389	0.922428	0.939368	1.04376	CAG68280.1		conserved hypothetical protein
ACIAD1416	356	0.951223	0.606403	0.54062	0.736811	0.937377	0.765253	CAG68281.1		conserved hypothetical protein; putative membrane protein
ACIAD1417	1340	1.83384	1.79385	1.77498	1.79363	1.47376	1.82056	CAG68282.1	arcD	arginine/ornithine antiporter
ACIAD1418	878	0.369283	0.339788	0.366604	0.304074	0.252187	0.422273	CAG68283.1		putative homocysteine S-methyltransferase family protein
ACIAD1419	1334	3.16675	3.13161	2.99017	2.82037	3.30709	3.34716	CAG68284.1		putative dihydroorotase
ACIAD1420	560	0.120182	0.19971	0.213256	0.190698	0.361613	0.256939	CAG68285.1		conserved hypothetical protein; putative carbonate dehydratase
ACIAD1421	1307	1.33269	1.26356	1.24666	1.24296	1.10089	1.31448	CAG68286.1		putative histidine kinase of 2-component regulatory system
ACIAD1422	680	1.51864	1.3175	1.43174	1.2099	1.31174	1.26001	CAG68287.1		putative 2-component regulatory protein
ACIAD1423	1652	2.06686	2.18322	1.99713	2.01647	2.18986	2.10991	CAG68288.1	eptA	lipid A phosphoethanolamine transferase, associated with polymyxin resistance
ACIAD1424	1271	0.922294	0.803485	0.877094	0.953289	0.799302	1.0516	CAG68289.1	salA	salicylate 1-monooxygenase
ACIAD1425	890	0.707381	0.772153	0.808267	0.611947	0.833012	0.819317	CAG68290.1	salR	transcriptional regulator (LysR family)
ACIAD1426	719	1.53447	1.24145	1.45245	1.44442	1.38428	1.65753	CAG68291.1	salE	salicylate esterase
ACIAD1427	1166	2.05708	2.11143	2.10513	2.25038	1.75733	2.09045	CAG68292.1		putative fatty acid and hydrocarbon transporter (SalD)
ACIAD1428	980	0.47109	0.431698	0.340738	0.282641	0.384318	0.485059	CAG68293.1	areA	esterase for aryl ester catabolic pathway
ACIAD1429	1115	1.26461	1.07509	1.27516	1.14852	1.07578	1.08177	CAG68294.1	areB	aryl-alcohol dehydrogenase
ACIAD1430	1520	1.05241	1.08512	1.25422	1.00292	1.05974	0.968945	CAG68295.1	areC	benzaldehyde dehydrogenase II
ACIAD1431	1802	1.41256	1.35557	1.40978	1.28809	1.29321	1.3974	CAG68296.1	areR	sigma(54)-dependent transcriptionnal regulator for areCBA operon
ACIAD1433	1247	2.58096	2.49628	2.47723	2.77699	2.82621	2.57111	CAG68297.1		putative porin for benzoate transport (BenP)
ACIAD1434	1400	2.61533	2.61069	2.71997	3.02018	2.66078	2.63796	CAG68298.1	benK	benzoate transport protein (MFS superfamily)
ACIAD1435	914	0.257592	0.189938	0.204962	0.242928	0.266134	0.221768	CAG68299.1	benR	transcriptional regulator of benzoate degradation (LysR family)
ACIAD1436	1385	2.259	2.39758	2.41729	2.78029	2.74721	2.59554	CAG68300.1	benA	benzoate 1,2-dioxygenase alpha subunit
ACIAD1437	509	0.647666	0.707464	0.76479	0.493916	0.838573	0.511936	CAG68301.1	benB	benzoate 1,2-dioxygenase beta subunit
ACIAD1438	1046	0.55831	0.465515	0.555666	0.610439	0.509615	0.554011	CAG68302.1	benC	benzoate 1,2-dioxygenase electron transfer component [Includes: Ferredoxin; Ferredoxin--NAD(+) reductase]
ACIAD1439	785	1.21563	1.15159	1.18212	1.18099	0.964206	1.15366	CAG68303.1	benD	cis-1,2-dihydroxycyclohexa-3, 5-diene-1-carboxylate dehydrogenase,(cis-1,2-dihydroxy-3, 4-cyclohexadiene-1-carboxylate dehydrogenase) (2-hydro-1, 2-dihydroxybenzoate dehydrogenase) (DHB dehydrogenase)
ACIAD1440	1199	1.08955	1.26485	1.0533	1.09311	1.08436	1.38461	CAG68304.1	benE	benzoate membrane transport protein MFS superfamily)
ACIAD1442	935	2.16321	2.07317	2.11953	2.19435	2.17541	2.06842	CAG68305.1	catA	catechol 1,2-dioxygenase
ACIAD1443	1334	1.71818	1.75	1.76932	1.69929	1.70272	2.11051	CAG68306.1		conserved hypothetical protein
ACIAD1444	1577	0.964955	0.830481	0.860472	0.87257	0.831362	1.08633	CAG68307.1		conserved hypothetical protein
ACIAD1445	911	1.84952	1.62719	1.78238	2.11833	1.59754	2.10914	CAG68308.1	catM	HTH-type transcriptional regulator catM (Cat operon transcriptional regulator) (LysR family)
ACIAD1446	1112	1.2729	1.19717	1.28067	1.1026	1.24967	1.21409	CAG68309.1	catB	muconate cycloisomerase I (Cis,cis-muconate lactonizing enzyme I) (MLE)
ACIAD1447	290	0.0236147	0.00103391				0.0184356	CAG68310.1	catC	muconolactone delta-isomerase (MIase)
ACIAD1448	686	0.563518	0.533667	0.728846	0.728089	0.508017	0.641437	CAG68311.1	catI	3-oxoadipate CoA-transferase subunit A (Beta-ketoadipate:succinyl-CoA transferase subunit A)
ACIAD1449	653	0.200707	0.147391	0.15188	0.136282	0.181982	0.235297	CAG68312.1	catJ	3-oxoadipate CoA-transferase subunit B (Beta-ketoadipate:succinyl-CoA transferase subunit B)
ACIAD1450	1205	0.686102	0.529497	0.686513	0.639563	0.543605	0.518911	CAG68313.1	catF	beta-ketoadipyl CoA thiolase
ACIAD1451	803	0.334371	0.430519	0.308612	0.346604	0.388997	0.429292	CAG68314.1	catD	3-oxoadipate enol-lactonase II (Beta-ketoadipate enol-lactone hydrolase II)
ACIAD1452	1343	1.74324	1.74117	1.80059	1.71441	1.59633	1.90269	CAG68315.1		putative aminotransferase
ACIAD1453	416	0.59491	0.529032	0.588319	0.675999	0.478042	0.628618	CAG68316.1		conserved hypothetical protein
ACIAD1454	1013	2.78015	2.59727	2.56349	2.82636	2.7041	3.0262	CAG68317.1		putative Zn-dependent oxidoreductase
ACIAD1455	1034	0.932714	1.01201	1.01047	1.34026	0.802846	0.992966	CAG68318.1		putative transcriptional regulator protein (AraC family)
ACIAD1456	1310	0.457694	0.466686	0.529565	0.562146	0.574455	0.497547	CAG68319.1		conserved hypothetical protein
ACIAD1457	1010	0.547815	0.393939	0.60186	0.548712	0.459826	0.406671	CAG68320.1		putative homoserine kinase type II
ACIAD1458	1424	1.68852	1.38273	1.68953	1.69188	1.47334	1.82825	CAG68321.1		putative transport protein
ACIAD1459	473	0.0943591	0.0570506	0.0254647	0.0686727	0.0707561	0.10271	CAG68322.1		hypothetical protein; putaive membrane protein
ACIAD1460	2135	1.31037	1.30578	1.45577	1.4987	1.38798	1.54113	CAG68323.1		putative ferrichrome-iron receptor protein
ACIAD1461	908	0.344078	0.362573	0.414891	0.457458	0.278576	0.49613	CAG68324.1		conserved hypothetical protein; putative membrane protein
ACIAD1462	749	0.267045	0.534415	0.299726	0.366247	0.402148	0.327104	CAG68325.1		putative transcriptional regulator (GntR family)
ACIAD1463	986	0.280934	0.278242	0.248216	0.328983	0.213004	0.331935	CAG68326.1		putative binding protein (ABC superfamily, peri_bind)
ACIAD1464	842	1.31424	1.15233	1.01535	1.40543	0.998591	1.17467	CAG68327.1		putative transport protein (ABC superfamily, atp_bind)
ACIAD1465	794	2.03313	1.92059	1.92334	2.35174	1.78224	2.08736	CAG68328.1		putative permease protein (ABC superfamily, membrane)
ACIAD1467	1439	1.25065	0.978467	1.17896	1.30412	1.22439	1.21911	CAG68329.1		putative hydrolase protein
ACIAD1468	152	0.526671	0.491173	0.827829	0.71428	0.512162	0.940501	CAG68330.1		hypothetical protein
ACIAD1469	455	1.1387	0.89159	0.95525	1.03026	0.929034	1.01	CAG68331.1		putative RNA polymerase sigma factor (iron regulated)
ACIAD1471	1016	0.847202	0.839	0.696426	1.02941	0.742357	0.922017	CAG68332.1		putative transmembrane sensor protein (iron transport)
ACIAD1472	3173	1.06367	0.994843	1.0935	1.09081	0.98949	1.1251	CAG68333.1		putative receptor protein
ACIAD1473	791	0.617984	0.737641	0.611361	0.646347	0.536547	0.794911	CAG68334.1		conserved hypothetical protein; putative signal peptide
ACIAD1474	1511	1.59036	1.58628	1.39144	1.51098	1.45351	1.43577	CAG68335.1		conserved hypothetical protein; putative signal peptide
ACIAD1477	791	1.76797	1.59506	1.93711	1.8001	1.46952	1.97978	CAG68336.1		conserved hypothetical protein; putative TonB-related protein
ACIAD1478	599	1.42359	1.85706	1.42383	1.87716	1.78671	2.0901	CAG68337.1	hemO	heme oxygenase
ACIAD1479	443	1.47019	1.20407	1.20442	1.5433	1.16825	1.70008	CAG68338.1		conserved hypothetical protein; putative membrane protein
ACIAD1480	989	0.811115	0.936788	0.616972	0.870352	0.819513	0.775378	CAG68339.1		hypothetical protein
ACIAD1481	1421	0.00149566	0.00232101	0.00396763	0.00407072	0.00238935	0.00245372	CAG68340.1	cysS	cysteinyl-tRNA synthetase
ACIAD1482	977	0.00217536	0.00306891	0.00157383	0.000910873	0.000992913	0.00237921	CAG68341.1	kdsD	D-arabinose 5-phosphate isomerase
ACIAD1483	539	0.0135818	0.00111255	0.000950919	0.00165106			CAG68342.1	kdsC	3-Deoxy-D-manno-octulosonate 8-phosphate (KDO 8-P) phosphatase
ACIAD1484	548	0.000430926	0.00164142	0.00140295	0.000405987		0.000424177	CAG68343.1		conserved hypothetical protein
ACIAD1485	476	0.00148832	0.0012598	0.00107678	0.00140219	0.00101899		CAG68344.1		putative lipopolysaccharide transport protein A (ABC superfamily, peri_bind) (LptA)
ACIAD1486	749	0.00157642	0.000800621	0.00684306	0.0023763	0.00194274	0.000931037	CAG68345.1		putative lipopolysaccharide transport protein B (ABC superfamily, atp_bind) (LptB)
ACIAD1487	1412	0.418777	0.294524	0.506738	0.119434	0.0982443	0.263892	CAG68346.1		putative outer membrane efflux protein, type I secretion protein
ACIAD1488	2144	0.165876	0.150336	0.219338	0.0427528	0.0580281	0.236027	CAG68347.1		putative protein secretion efflux system (ABC superfamily, atp_bind and membrane)
ACIAD1489	1190	0.12244	0.143617	0.224831	0.0671181	0.112292	0.231472	CAG68348.1		putative protein secretion efflux system, membrane fusion protein (hemolysin-type secretion transmembrane protein) (superfamily ABC, membrane)
ACIAD1490	599	0.903589	0.80239	0.988297	1.01806	0.956715	1.02798	CAG68349.1		conserved hypothetical protein
ACIAD1491	557	0.0788572	0.0613661	0.119625	0.120627	0.0448464	0.126866	CAG68350.1		putative acyltransferase.
ACIAD1492	1007	0.36325	0.34777	0.370285	0.338471	0.379071	0.374642	CAG68351.1		hypothetical protein
ACIAD1493	842	0.00196322	0.00676582	0.00213053	0.0103049	0.00374436	0.00386495	CAG68352.1		conserved hypothetical protein; putative universal stress protein
ACIAD1495	668	0.0141406	0.0161586	0.0560117	0.0149875	0.0272289	0.0267943	CAG68353.1		putative O-methyltransferase protein
ACIAD1496	722	0.949823	0.688951	0.936354	1.0896	0.780293	1.15548	CAG68354.1		conserved hypothetical protein
ACIAD1498	323	0.000731107		0.000793414	0.00137759	0.00150167	0.000719656	CAG68355.1	fdxA	7-Fe ferredoxin
ACIAD1499	449	0.492807	0.549582	0.315061	0.412258	0.530409	0.395526	CAG68356.1		conserved hypothetical protein
ACIAD1500	2645	0.638893	0.459895	0.647706	1.57276	2.47599	0.752889	CAG68357.1	mutS	methyl-directed mismatch repair, recognize exocyclic adducts of guanosine
ACIAD1501	206				0.00648002	0.00117728		CAG68358.1		hypothetical protein
ACIAD1503	1058	4.77272	4.89509	4.49422	5.09645	4.70299	5.4843	CAG68359.1		putative desulfurization enzyme B (dibenzothiophene)
ACIAD1504	713	2.96956	2.80489	2.77551	2.59332	2.70649	2.86405	CAG68360.1		hypothetical protein
ACIAD1505	1193	1.84999	2.36699	2.04288	2.09911	1.81737	2.16998	CAG68361.1		putative Dibenzothiophene desulfurization enzyme
ACIAD1506	1574	1.9951	1.92739	1.90853	2.0436	2.03614	1.98364	CAG68362.1		putative dipeptide transport protein (ABC superfamily, peri_bind)
ACIAD1507	1151	1.41258	1.21548	1.19141	1.27922	1.31394	1.21334	CAG68363.1		putative dipeptide transport protein (ABC superfamily, membrane)
ACIAD1508	848	0.178503	0.231239	0.242069	0.16791	0.230221	0.31112	CAG68364.1		putative dipeptide transport protein (ABC superfamily, membrane)
ACIAD1509	1817	1.41948	1.52425	1.44892	1.33831	1.46873	1.55832	CAG68365.1		putative dipeptide transporter (ABC superfamily, ATP_bind)
ACIAD1510	1280	0.482442	0.271958	0.350373	0.360141	0.389357	0.491412	CAG68366.1		putative acyl-CoA dehydrogenase, putative desulfurization enzyme C (dibenzothiophene)
ACIAD1512	1052	0.384525	0.334034	0.432156	0.472243	0.397436	0.351988	CAG68367.1		putative dibenzothiophene desulfurization enzyme B
ACIAD1514	1856	0.691011	0.907091	0.806652	0.587608	0.687965	0.770363	CAG68368.1		putative transport protein (ABC superfamily, atp_bind and membrane)
ACIAD1515	1832	0.272884	0.307034	0.331112	0.358252	0.37887	0.266834	CAG68369.1		putative transport protein (ABC superfamily, atp_bind and membrane)
ACIAD1516	2492	0.77307	0.720585	0.747942	0.773951	0.700405	0.802285	CAG68370.1		putative ferric enterobactin receptor protein
ACIAD1517	1262	4.99821	4.46542	4.75222	4.65905	4.34497	5.04039	CAG68371.1		conserved hypothetical protein; putative signal peptide
ACIAD1518	1088	0.576912	0.579823	0.572609	0.60078	0.559934	0.768919	CAG68372.1		putative sulfonate monooxygenase
ACIAD1519	1076	0.663013	0.665149	0.526836	0.607687	0.56415	0.644419	CAG68373.1		putative sigma-54 dependent transcriptional regulator
ACIAD1520	746	0.102879	0.0438093	0.0913788	0.15687	0.0916761	0.0632535	CAG68374.1	tatC	Sec-independent protein secretion pathway, component C.
ACIAD1521	416	1.37317	1.24258	1.0294	1.19049	0.834825	1.53327	CAG68375.1	tatB	Sec-independent protein secretion pathway, component B
ACIAD1522	215			0.00238393	0.00103479			CAG68376.1	tatA	Sec-independent protein secretion pathway, translocase protein
ACIAD1523	755	0.38847	0.370919	0.240659	0.238983	0.337921	0.301414	CAG68377.1		putative transport protein (ABC superfamily, ATP_bind)
ACIAD1524	788	1.92664	1.86482	1.87391	1.83744	2.23868	2.22832	CAG68378.1		putative permease protein (ABC superfamily, membrane)
ACIAD1525	839	1.4805	1.79578	1.41943	1.61279	1.64156	1.87012	CAG68379.1		putative permease protein (ABC superfamily, membrane)
ACIAD1526	1073	0.454468	0.40993	0.444955	0.325531	0.34355	0.353981	CAG68380.1		putative binding protein (ABC superfamily, peri_bind)
ACIAD1527	1127	0.598226	0.617224	0.63602	0.746011	0.570684	0.644958	CAG68381.1		putative FMNH2-dependent methane/alkanesulfonate monooxygenase
ACIAD1528	827	1.9994	2.00783	2.19738	2.25763	1.83957	1.90653	CAG68382.1		putative tonB-like protein
ACIAD1529	734	0.578465	0.836999	0.744727	0.539228	0.569292	0.674545	CAG68383.1		putative biopolymer transport protein (ExbB-like)
ACIAD1530	404	3.40602	2.92634	3.074	3.05085	2.54165	3.10411	CAG68384.1		putative biopolymer transport protein (ExbD-like)
ACIAD1531	1583	1.37109	1.41563	1.56823	1.39138	1.23726	1.42127	CAG68385.1		putative oligopeptide binding protein (ABC superfamily, peri_bind)(OppA)
ACIAD1532	221		0.00271342	0.00347882	0.0020134	0.00109737	0.00105181	CAG68386.1		hypothetical protein
ACIAD1533	2612	1.25388	1.10256	1.05403	1.1532	1.0476	1.12006	CAG68387.1		hypothetical protein; putative outer membrane receptor protein
ACIAD1534	2330	1.3807	1.43276	1.24804	1.17934	1.31637	1.44378	CAG68388.1		putative tonB-dependent receptor protein (outer membrane salicin receptor)
ACIAD1535	1193	0.748823	0.662246	0.718122	0.670612	0.707229	0.779571	CAG68389.1		putative FMNH2-dependent monooxygenase (sulfonate).
ACIAD1536	1127	0.796029	0.675754	0.749035	0.697843	0.547443	0.621651	CAG68390.1	citB	citrate utilization protein B
ACIAD1537	1406	0.841128	0.805454	0.775927	0.801152	0.890386	0.663124	CAG68391.1		conserved hypothetical protein
ACIAD1539	929	0.517288	0.464111	0.507304	0.60829	0.466764	0.586252	CAG68392.1		putative transcriptional regulator (LysR family)
ACIAD1540	794	0.283436	0.342504	0.260791	0.425908	0.197925	0.219275	CAG68393.1		putative substrate-binding protein (ABC superfamily, peri-bind)
ACIAD1541	1310	1.20778	1.17026	1.32225	1.1676	1.16761	1.40286	CAG68394.1	citA	citrate-proton symporter (MFS superfamily)
ACIAD1542	152	0.11652	0.0355065	0.200635	0.0922124	0.0159552	0.241625	CAG68395.1		hypothetical protein
ACIAD1543	929	0.444842	0.647432	0.52689	0.542671	0.639843	0.644051	CAG68396.1		putative transcriptional regulator (LysR family)
ACIAD1545	455	0.263136	0.312353	0.206145	0.217591	0.293155	0.275363	CAG68397.1		conserved hypothetical protein
ACIAD1547	866	0.331588	0.287022	0.328775	0.563652	0.291527	0.405041	CAG68398.1		conserved hypothetical protein
ACIAD1548	680	1.93398	1.94583	1.76112	1.88749	1.55319	1.12772	CAG68399.1		putative glutathione S-transferase
ACIAD1549	767	3.35687	2.94633	2.81499	3.39725	3.3744	1.00859	CAG68400.1		putative short chain dehydrogenase
ACIAD1550	665	6.40013	6.09179	5.0241	6.01969	5.86495	1.10142	CAG68401.1		putative oxidoreductase, short-chain dehydrogenase/reductase family
ACIAD1551	179		0.00167504		0.00124291					fragment of transposase (part 1)
ACIAD1552	188	0.0753662	0.065389	0.144494	0.190529	0.295409				fragment of transposase (part 2)
ACIAD1553	197	2.07498	2.13536	1.44397	2.06444	2.79574	0.309145			fragment of transposase (part 3)
ACIAD1554	1013	0.496073	0.310488	0.195557	0.382588	0.362462	0.152824	CAG68405.1		putative acyl-CoA dehydrogenase-related protein
ACIAD1556	776	1.42814	1.44584	1.56472	1.42118	1.50512	1.36474	CAG68406.1		conserved hypothetical protein
ACIAD1557	599	0.359938	0.312847	0.364087	0.202053	0.298392	0.272031	CAG68407.1		putative methyltransferase
ACIAD1558	644	0.22808	0.186697	0.151615	0.254264	0.157788	0.159538	CAG68408.1		putative glycosyl transferase related protein
ACIAD1559	263	3.37341	3.26396	3.46309	3.40489	3.33072	4.03648	CAG68409.1		putative transcriptional regulator (MarR family)
ACIAD1560	191	0.445095	0.328089	0.35422	0.658124	0.446946	0.627977			fragment of P-hydroxyphenylacetate hydroxylase C2:oxygenase component
ACIAD1561	974	0.296275	0.283825	0.24338	0.238242	0.26194	0.417167	CAG68411.1		P-hydroxyphenylacetate hydroxylase C1:reductase component
ACIAD1562	278	2.76157	3.24747	2.47976	2.36566	2.81427	2.66229			fragment of transposase
ACIAD1563	119	0.996185	1.50672	1.11554	1.23393	1.42862	0.968863			fragment of transposase
ACIAD1564	128			0.00200213						fragment of transposase
ACIAD1565	764	2.3386	2.33312	2.46478	2.60163	1.88968	2.47205	CAG68415.1		putative 3-hydroxyacyl-CoA dehydrogenase (short-chain)
ACIAD1566	1193	1.02317	1.10609	1.03927	1.04788	0.994674	1.12269	CAG68416.1		putative acyl-CoA dehydrogenase family protein
ACIAD1567	1067	1.02338	1.06951	0.988343	0.818404	1.06917	0.936332	CAG68417.1		conserved hypothetical protein; putative aminoglycoside phosphotransferase.
ACIAD1568	800	1.54972	1.64983	1.75867	1.66054	1.72128	1.62249	CAG68418.1		putative enoyl-CoA hydratase/isomerase
ACIAD1569	1163	2.32229	2.49637	2.18063	2.49416	2.29549	2.48519	CAG68419.1		putative 3-ketoacyl-CoA thiolase/acetyl-CoA acetyltransferase
ACIAD1570	980	1.2058	1.04972	1.13492	1.30174	1.11856	1.1741	CAG68420.1		putative dioxygenase (related to 2-nitropropane dioxygenase)
ACIAD1571	782	1.60381	1.35193	1.54583	1.52465	1.2402	1.49754	CAG68421.1	caiD	carnitinyl-CoA dehydratase (Crotonobetainyl-CoA hydratase)
ACIAD1572	1553	1.7759	1.60323	1.72295	1.89846	1.51898	1.76979	CAG68422.1		putative acyl-CoA ligase
ACIAD1573	188	0.537612	0.189788	0.599787	0.711228	0.272189	0.537847	CAG68423.1		hypothetical protein
ACIAD1574	866	0.168521	0.269018	0.226088	0.108671	0.216755	0.35431	CAG68424.1		hypothetical protein
ACIAD1575	1241	1.82505	1.71443	1.52938	1.55324	1.32145	1.49134	CAG68425.1	linC	linalool 8-monooxygenase (Cytochrome P450 111) (Cytochrome P450lin)
ACIAD1576	845	0.642768	0.785597	0.852221	0.736688	0.590082	0.848095	CAG68426.1		putative transcriptional regulator (AraC family)
ACIAD1577	1463	3.54528	3.27684	3.571	3.15199	2.91504	3.21806	CAG68427.1		putative aldehyde dehydrogenase
ACIAD1578	1115	0.795701	0.57869	0.745604	0.551513	0.717769	0.72966	CAG68428.1		putative aryl-alcohol dehydrogenase (Benzyl alcohol dehydrogenase) (XylB-like)
ACIAD1579	314	2.24115	2.18954	1.89838	1.86204	1.59259	1.94472	CAG68429.1		putative ferredoxin (electron transport iron-sulfur protein)
ACIAD1580	1241	0.511494	0.585894	0.523077	0.572785	0.571024	0.713643	CAG68430.1		putative ferredoxin reductase component (dioxygenase)
ACIAD1581	617	0.292027	0.133637	0.20643	0.294598	0.366333	0.13525	CAG68431.1		putative transcriptional regulator (TetR family)
ACIAD1582	1952	1.36329	1.19027	1.16609	1.14625	1.22887	1.37207	CAG68432.1		putative cysteine desulfurase 1 (Csd)
ACIAD1583	932	1.55016	1.6761	1.50189	1.581	1.51548	1.90947	CAG68433.1	srpI	major membrane protein I (MMP-I) (35 kDa antigen)
ACIAD1584	926	0.487341	0.513212	0.713745	0.459377	0.538204	0.528407	CAG68434.1	srpH	serine acetyltransferase
ACIAD1585	494	2.06462	2.38834	1.72024	1.99782	1.69862	2.39084	CAG68435.1		conserved hypothetical protein; putative rhodanese-related sulfurtransferase
ACIAD1586	1625	1.41645	1.55913	1.42093	1.60296	1.44183	1.66877	CAG68436.1	atsB	sulfate ester permease protein (ABC superfamily, membrane)
ACIAD1587	815	0.59515	0.600769	0.502798	0.606294	0.476111	0.463757	CAG68437.1	atsC	sulfate ester transporter (ABC superfamily, ATP_bind)
ACIAD1588	848	1.27904	0.947938	1.29799	1.31547	1.09362	1.31465	CAG68438.1		putative tonB-like protein
ACIAD1589	734	0.574604	0.512248	0.457381	0.801719	0.722601	0.94753	CAG68439.1		putative biopolymer transport protein (ExbB-like)
ACIAD1590	407	0.196113	0.135551	0.18764	0.312676	0.0768672	0.104516	CAG68440.1		putative biopolymer transport protein (ExbD-like)
ACIAD1591	797	2.46666	2.64996	2.30002	2.6452	2.56456	2.86026	CAG68441.1		putative transcriptional regulator
ACIAD1592	908	0.685296	0.539567	0.516497	0.736784	0.548339	0.707075	CAG68442.1		putative alkylsulfatase
ACIAD1593	1079	3.5989	3.11615	3.17835	3.38752	3.126	3.63129	CAG68443.1	atsR	sulfate ester binding protein (ABC superfamily, peri_bind)
ACIAD1594	2288	1.39707	1.24742	1.43717	1.43951	1.56387	1.61942	CAG68444.1		putative TonB-dependent receptor protein
ACIAD1595	1337	1.13499	0.957132	1.03276	1.15933	0.950123	1.19302	CAG68445.1	ntaA	nitrilotriacetate monooxygenase component A (NTA monooxygenase component A) (NTA-MO A)
ACIAD1596	998	1.32153	1.16508	1.28085	1.08699	1.2505	1.27404	CAG68446.1		putative oxidoreductase
ACIAD1597	2477	0.89225	0.808834	0.867003	0.75762	0.747237	0.884282	CAG68447.1		putative TonB-dependent receptor
ACIAD1598	1664	2.04117	2.09775	2.06266	2.12827	2.04596	2.00473	CAG68448.1	atsA	arylsulfatase (Aryl-sulfate sulphohydrolase)
ACIAD1599	821	0.356378	0.420715	0.319951	0.51054	0.479426	0.418748	CAG68449.1		putative transcriptional regulator
ACIAD1600	953	1.24318	0.878418	1.01568	1.34329	1.48412	1.43421	CAG68450.1		putative alkylsulfatase (AtsK)
ACIAD1601	1148	1.96097	1.77915	1.7727	1.78333	1.68475	1.94868	CAG68451.1	atsR	sulfate ester binding protein (ABC superfamily, peri_bind)
ACIAD1602	884	1.72543	1.64433	1.57764	1.77758	1.59448	1.78859	CAG68452.1		putative transcriptional regulator (LysR family)
ACIAD1604	1508	2.52418	2.41218	2.46892	2.58789	2.21451	2.73713	CAG68453.1	mmsA	methylmalonate-semialdehyde dehydrogenase, oxidoreductase protein
ACIAD1605	893	1.11436	1.24432	1.34708	1.31969	1.331	1.28719	CAG68454.1	mmsB	3-hydroxyisobutyrate dehydrogenase
ACIAD1606	1643	0.941428	0.908987	1.13755	0.952483	0.988527	0.982143	CAG68455.1		putative acetyl-coA synthetase/AMP-(fatty) acid ligase
ACIAD1607	1127	1.56063	1.5992	1.53968	1.71075	1.64922	1.76533	CAG68456.1		putative acyl-CoA dehydrogenase
ACIAD1608	773	1.39611	1.26333	1.20776	1.1455	1.41966	1.08075	CAG68457.1		putative enoyl-CoA hydratase/isomerase
ACIAD1609	1028	1.49223	1.37783	1.45088	1.60736	1.32984	1.5324	CAG68458.1		putative enoyl-CoA hydratase/isomerase family protein
ACIAD1610	1043	0.376749	0.311619	0.381092	0.353879	0.360174	0.360151	CAG68459.1		putative transcriptional regulator (AraC family)
ACIAD1611	1643	1.64153	1.66304	1.78252	1.7353	1.84568	1.83031	CAG68460.1		putative acetyl-CoA synthetase/AMP-(fatty) acid ligase
ACIAD1612	1181	1.06016	1.02365	1.14422	0.960378	0.978085	1.13174	CAG68461.1		putative acetyl-CoA C-acetyltransferase with thiolase domain
ACIAD1613	1127	0.964915	0.936478	0.929131	0.921706	1.05335	0.901952	CAG68462.1		putative acyl-CoA dehydrogenase protein (acdB-like)
ACIAD1614	1208	0.3638	0.439324	0.278548	0.274417	0.320013	0.381386	CAG68463.1		putative nitrile hydratase activator
ACIAD1615	644	3.67275	3.30421	4.12902	4.02711	3.28079	3.80473	CAG68464.1	nthB	nitrile hydratase subunit beta (Nitrilase) (NHase)
ACIAD1616	599	0.651278	0.839431	0.823153	0.858724	0.683831	0.963945	CAG68465.1	nthA	nitrile hydratase subunit alpha (Nitrilase) (NHase)
ACIAD1618	1514	0.6473	0.606201	0.673012	0.673908	0.577144	0.627029	CAG68466.1	amdA	amidase
ACIAD1619	914	0.668654	0.649856	0.564697	0.518473	0.611604	0.716675	CAG68467.1		conserved hypothetical protein
ACIAD1620	1049	0.268789	0.269535	0.209367	0.269776	0.206453	0.237102	CAG68468.1	oxd	Aldoxime dehydratase
ACIAD1622	959	0.706719	0.663759	0.851392	0.738664	0.595803	0.7657	CAG68469.1		putative transcriptional regulator (AraC family) (nitrilase regulator)
ACIAD1624	959	1.18739	1.26342	1.12584	1.29104	1.18275	1.2861	CAG68470.1		putative transcriptional regulator protein with Sigma-54 factor interaction domain.
ACIAD1625	773	1.63562	1.80443	2.08433	1.80402	1.69042	1.7354	CAG68471.1		conserved hypothetical protein; putative membrane protein
ACIAD1626	569	0.595557	0.486372	0.577402	0.369107	0.396811	0.544151	CAG68472.1		putative outer membrane lipoprotein (lipocalin)
ACIAD1627	971	0.696769	0.671922	0.662984	0.714413	0.609669	0.879524	CAG68473.1	desC	delta 9 acyl-lipid fatty acid desaturase
ACIAD1628	1259	1.88787	1.80424	2.06687	2.03626	1.70996	1.87769	CAG68474.1		putative dehydrogenase
ACIAD1629	788	0.24304	0.120237	0.293348	0.284877	0.143726	0.309145	CAG68475.1		conserved hypothetical protein
ACIAD1630	1199	0.463629	0.496387	0.501431	0.505452	0.339608	0.448225	CAG68476.1	cfa	cyclopropane-fatty-acyl-phospholipid synthase
ACIAD1631	779	1.44477	1.16623	1.33795	1.24863	1.32685	1.44244	CAG68477.1		conserved hypothetical protein; putative membrane protein
ACIAD1632	1055	0.619132	0.467227	0.558699	0.73155	0.762498	0.773581	CAG68478.1		conserved hypothetical protein; putative methyltransferase
ACIAD1633	1328	0.827405	0.920947	0.926673	0.782703	0.775038	0.802369	CAG68479.1		putative two-component system sensor protein (ColS-like)
ACIAD1634	686	1.78797	1.8073	1.71247	1.5859	1.91152	1.70609	CAG68480.1		putative two-component system sensor protein (ColR-like)
ACIAD1635	500	0.793456	0.650037	0.706288	0.696365	0.70185	0.697812	CAG68481.1		conserved hypothetical protein; putative signal peptide
ACIAD1636	572	1.51308	1.28582	1.22805	1.3345	1.25839	1.84049	CAG68482.1		conserved hypothetical protein; putative signal peptide
ACIAD1637	548	0.04654	0.161953	0.0636005	0.0998727	0.0371745	0.112407	CAG68483.1		putative antibiotic resistance (phosphinothricin N-acetyltransferase)
ACIAD1638	572	0.730736	0.648938	0.638442	0.653829	0.706358	0.909071	CAG68484.1		putative transcription regulator protein
ACIAD1639	2162	0.395072	0.405925	0.32929	0.468218	0.392271	0.419526	CAG68485.1		putative surface protein (partial adhesin)
ACIAD1640	845	0.262417	0.285285	0.294183	0.292779	0.156992	0.28389	CAG68486.1		putative antigen
ACIAD1641	233	0.285809	0.141552	0.169382	0.234894	0.166537	0.32922	CAG68487.1		hypothetical protein
ACIAD1642	800	0.473476	0.676123	0.63844	0.782854	0.746656	0.705192	CAG68488.1	uppP	undecaprenylpyrophosphate phosphatase (bacitracin resistance protein)
ACIAD1643	221	0.00213708	0.0664787	0.0115961	0.147985	0.00109737	0.0157771	CAG68489.1		conserved hypothetical protein
ACIAD1644	227	0.0187254	0.0317004	0.0383845	0.200919	0.032051	0.001024	CAG68490.1		conserved hypothetical protein
ACIAD1645	1085	0.136683	0.150331	0.139828	0.124671	0.182392	0.221094	CAG68491.1	trmA	tRNA (uracil-5-)-methyltransferase
ACIAD1646	3788	0.436636	0.409381	0.41553	0.336834	0.424344	0.406786	CAG68492.1	putA	bifunctional protein [Includes: proline dehydrogenase (Proline oxidase); delta-1-pyrroline-5-carboxylate dehydrogenase (P5C dehydrogenase)]
ACIAD1648	503	0.0150233	0.0429184	0.043816	0.0375961	0.0747325	0.077637	CAG68493.1	lrp	leucine-responsive regulatory protein
ACIAD1649	1493	0.146782	0.126922	0.137663	0.136648	0.175432	0.155848	CAG68494.1	putP	SSS family, major sodium/proline symporter
ACIAD1650	701	0.33923	0.335761	0.18864	0.304364	0.265007	0.28451	CAG68495.1	npdA	NAD-dependent deacetylase (Regulatory protein sirtuin family)
ACIAD1651	1295	0.210253	0.146559	0.233713	0.0936309	0.101877	0.176984	CAG68496.1	pcaT	dicarboxylic acid transport protein; alpha-ketoglutarate permease (MFS superfamily)
ACIAD1652	917	0.806558	0.8874	0.724662	0.884343	0.776749	1.05857	CAG68497.1		conserved hypothetical protein; putative peroxidase
ACIAD1653	542	0.193014	0.173704	0.290316	0.135048	0.193299	0.347387	CAG68498.1		conserved hypothetical protein
ACIAD1654	2024	1.3225	1.10467	1.14145	0.927956	0.865472	0.962987	CAG68499.1	fadH	2,4-dienoyl-CoA reductase
ACIAD1655	1133	0.458122	0.640155	0.500558	0.520169	0.497881	0.671086	CAG68500.1		conserved hypothetical protein; putative enzyme
ACIAD1656	917	0.446028	0.413292	0.297914	0.432588	0.373961	0.383275	CAG68501.1		putative transcriptional regulator (LysR family)
ACIAD1657	437	2.49171	1.87241	2.16043	1.98553	1.4368	2.0181	CAG68502.1		conserved hypothetical protein
ACIAD1658	326	1.62261	1.43202	1.19175	1.12401	1.2126	2.03571	CAG68503.1		conserved hypothetical protein
ACIAD1659	947	0.979002	1.07553	1.05269	1.17325	0.945491	1.04222	CAG68504.1		putative transcriptional regulator (LysR family); putative glycine cleavage system transcriptional activator (Gcv operon activator)(GcvA)
ACIAD1660	1226	0.307993	0.466379	0.362879	0.338984	0.38534	0.327628	CAG68505.1	gcdH	glutaryl-CoA dehydrogenase
ACIAD1661	542	5.54293	6.36729	5.48386	6.34029	5.42357	6.39578	CAG68506.1		putative acetyltransferase
ACIAD1662	998	0.302875	0.299232	0.303521	0.290696	0.308373	0.295103	CAG68507.1	cysK	subunit of cysteine synthase A and O-acetylserine sulfhydrolase A, PLP-dependent enzyme
ACIAD1663	515	0.0275123	0.0279456	0.00746426	0.00345601	0.000470911	0.0388167	CAG68508.1		conserved hypothetical protein
ACIAD1664	941	0.428378	0.434933	0.555031	0.62583	0.495605	0.411047	CAG68509.1		putative phosphatidate cytidylyltransferase
ACIAD1665	686	2.62069	2.61326	2.39275	2.6195	2.78331	2.53186	CAG68510.1		putative acyltransferase
ACIAD1666	440	0.507717	0.960146	0.677958	0.836325	0.615116	0.891759	CAG68511.1		conserved hypothetical protein; putative membrane protein
ACIAD1667	1364	0.697362	0.670667	0.845475	0.582299	0.742315	0.570897	CAG68512.1		putative phosphatase
ACIAD1668	1748	2.44929	2.40655	2.17847	2.51385	2.36692	2.30574	CAG68513.1		putative methylase
ACIAD1669	641	0.561449	0.41724	0.437383	0.384569	0.526278	0.630985	CAG68514.1		putative CDP-alcohol phosphatidyltransferase
ACIAD1670	467	0.11327	0.217009	0.154751	0.107191	0.251347	0.169235	CAG68515.1		conserved hypothetical protein
ACIAD1671	1550	0.291299	0.350321	0.397305	0.411805	0.378173	0.376717	CAG68516.1		conserved hypothetical protein
ACIAD1672	2141	1.08158	1.10676	1.05621	1.26433	1.06568	1.12142	CAG68517.1		putative hydrolase, haloacid dehalogenase-like family
ACIAD1673	692	0.808771	0.866568	0.824739	0.659083	0.730711	0.965738	CAG68518.1		conserved hypothetical protein; putative membrane protein
ACIAD1674	428	0.887208	1.09075	0.971202	0.752172	1.35369	1.197	CAG68519.1		conserved hypothetical protein; putative transporter
ACIAD1675	899	4.44766	4.09927	4.11405	4.1326	3.97095	4.3961	CAG68520.1		putative transcriptional regulator (LysR family)
ACIAD1676	419	0.188242	0.280512	0.22141	0.10832	0.206054	0.109845	CAG68521.1		conserved hypothetical protein; putative membrane protein
ACIAD1677	398	0.330488	0.229771	0.149385	0.314715	0.3065	0.418175	CAG68522.1		conserved hypothetical protein; putative membrane protein
ACIAD1678	878	0.575576	0.606495	0.521594	0.6307	0.515698	0.808806	CAG68523.1		conserved hypothetical protein; putative metallo-beta lactamase
ACIAD1679	359	0.130901	0.181236	0.0471142	0.194593	0.203338	0.392379	CAG68524.1		conserved hypothetical protein; putative membrane protein
ACIAD1680	1712	0.346221	0.338363	0.342046	0.397788	0.258385	0.369719	CAG68525.1	etfD	electron transfer flavoprotein-ubiquinone oxidoreductase (ETF-QO) (ETF-ubiquinone oxidoreductase) (ETF dehydrogenase) (Electron-transferring-flavoprotein dehydrogenase)
ACIAD1681	1241	1.58491	1.44673	1.38131	1.6531	1.38808	1.64456	CAG68526.1	mucK	cis,cis-muconate transport protein (MFS superfamily)
ACIAD1683	1217	0.781402	0.724082	0.667952	0.605104	0.879804	0.729244	CAG68527.1	caiB	L-carnitine dehydrogenase
ACIAD1684	845	0.184726	0.186287	0.138903	0.191412	0.119681	0.12709	CAG68528.1	dcaS	transcriptional regulator (IclR family)
ACIAD1685	1199	0.639903	0.702444	0.637796	0.632372	0.67254	0.841004	CAG68529.1		putative transport protein (MFS superfamily)
ACIAD1687	1223	2.08941	1.83798	2.22348	2.05108	2.121	2.2268	CAG68530.1	caiB	L-carnitine dehydrogenase
ACIAD1688	845	0.483194	0.361928	0.544087	0.554227	0.404677	0.496808	CAG68531.1	dcaR	transcriptional regulator (IclR family)
ACIAD1689	1205	7.17457	6.9489	7.68627	3.61748	2.99476	3.7757	CAG68532.1	dcaF	beta-ketoadipyl CoA thiolase
ACIAD1690	1517	0.878587	0.859771	0.880484	1.01194	0.889663	0.988023	CAG68533.1	dcaH	dehydrogenase
ACIAD1691	764	0.615714	0.548647	0.751711	0.504658	0.76057	0.776757	CAG68534.1	dcaC	oxidoreductase; putative ketoacyl-CoA reductase
ACIAD1692	785	0.907889	1.06679	0.925847	1.10929	0.993865	1.01152	CAG68535.1	dcaE	enoyl-CoA hydratase
ACIAD1693	1154	0.589141	0.531592	0.69509	0.436864	0.482306	0.661694	CAG68536.1	dcaA	acyl-CoA dehydrogenase
ACIAD1694	1307	0.721993	0.611824	0.80823	0.629653	0.761699	0.658576	CAG68537.1	dcaK	transport protein in catabolism of dicarboxylic acids (MFS superfamily)
ACIAD1695	671	2.34353	2.31242	2.20754	2.814	2.47001	2.6335	CAG68538.1	dcaI	acyl-CoA-transferase subunit A
ACIAD1696	674	3.09935	2.2999	2.60113	2.42154	2.50615	2.86285	CAG68539.1	dcaJ	acyl-CoA-transferase subunit B
ACIAD1697	1316	0.271139	0.339248	0.286262	0.29433	0.242335	0.375345	CAG68540.1	dcaP	porin precurseur in catabolism of dicarboxylic acids
ACIAD1698	1202	0.669543	0.532315	0.509774	0.609138	0.549199	0.493326	CAG68541.1		putative transport protein (MFS superfamily)
ACIAD1699	422	0.00447673	0.00355252	0.00728738	0.0163434	0.0114938	0.00771158	CAG68542.1		conserved hypothetical protein; putative protein involved in aromatic compounds catabolism
ACIAD1700	1802	0.605177	0.513975	0.644237	0.561017	0.575209	0.762231	CAG68543.1	acdB	acyl-CoA dehydrogenase
ACIAD1701	275	5.28799	6.57451	5.23635	5.01027	5.53913	5.68951	CAG68544.1		putative enoyl-CoA hydratase
ACIAD1702	836	0.166942	0.202279	0.183315	0.0968696	0.161002	0.171	CAG68545.1	pcaU	regulatory protein for pca operon (activator)
ACIAD1704	686	0.591746	0.583931	0.73557	0.701171	0.505189	0.641098	CAG68546.1	pcaI	3-oxoadipate CoA-transferase subunit A (Beta-ketoadipate:succinyl-CoA transferase subunit A)
ACIAD1705	653	0.158758	0.0886182	0.118521	0.0896056	0.0995331	0.0950442	CAG68547.1	pcaJ	3-oxoadipate CoA-transferase subunit B (Beta-ketoadipate:succinyl-CoA transferase subunit B)
ACIAD1706	1205	0.567342	0.457836	0.514885	0.519737	0.487453	0.431333	CAG68548.1	pcaF	beta-ketoadipyl CoA thiolase
ACIAD1707	1355	1.2616	1.23783	1.09242	1.17529	0.969897	1.01162	CAG68549.1	pcaB	3-carboxy-cis,cis-muconate cycloisomerase (3-carboxymuconate lactonizing enzyme) (CMLE)
ACIAD1708	800	1.40832	1.22144	1.40149	1.44779	1.73068	1.40893	CAG68550.1	pcaD	3-oxoadipate enol-lactonase I (Enol-lactone hydrolase I) (Beta-ketoadipate enol-lactone hydrolase I)
ACIAD1709	1373	1.16663	1.14343	1.1397	1.08972	1.13647	1.34881	CAG68551.1	pcaK	4-hydroxybenzoate transporter (MFS superfamily)
ACIAD1710	404	1.49755	1.15183	1.112	1.4274	1.2288	1.481	CAG68552.1	pcaC	gamma-carboxymuconolactone decarboxylase (CMD)
ACIAD1711	725	0.222142	0.160876	0.22552	0.172461	0.153205	0.28471	CAG68553.1	pcaH	protocatechuate 3,4-dioxygenase beta chain (3, 4-PCD)
ACIAD1712	629	0.513217	0.483355	0.545547	0.685481	0.435686	0.486332	CAG68554.1	pcaG	protocatechuate 3,4-dioxygenase alpha chain (3, 4-PCD)
ACIAD1713	824	1.90064	2.0246	1.82905	1.96129	1.53399	1.87229	CAG68555.1	quiB	catabolic 3-dehydroquinate dehydratase (3-dehydroquinase)
ACIAD1714	1460	0.628702	0.646899	0.542561	0.69609	0.551482	0.592426	CAG68556.1	quiC	3-dehydroshikimate dehydratase (DHS dehydratase) (DHSase)
ACIAD1715	1319	0.840391	1.04544	0.862856	0.986404	0.780143	0.837627	CAG68557.1	quiX	porin
ACIAD1716	2396	0.280401	0.181076	0.232635	0.214217	0.165694	0.197814	CAG68558.1	quiA	quinate/shikimate dehydrogenase [Pyrroloquinoline-quinone] (NAD(P)-independent quinate dehydrogenase)
ACIAD1717	1178	0.294884	0.248673	0.246918	0.215115	0.226873	0.250998	CAG68559.1		putative regulatory protein (PobS)
ACIAD1718	815	0.965742	1.02237	0.884534	1.35263	0.974242	1.01764	CAG68560.1	pobR	p-hydroxybenzoate hydroxylase transcriptional activator
ACIAD1719	1214	0.318235	0.250931	0.22693	0.285706	0.199769	0.225173	CAG68561.1	pobA	p-hydroxybenzoate hydroxylase (4-hydroxybenzoate 3-monooxygenase)
ACIAD1720	1742	0.393941	0.269367	0.283636	0.36284	0.261453	0.290628	CAG68562.1	hcaG	chlorogenate esterase
ACIAD1721	389	1.11639	0.946515	0.992151	1.13928	0.91459	1.07859	CAG68563.1		conserved hypothetical protein
ACIAD1722	1250	0.369146	0.408732	0.386664	0.466854	0.317603	0.394791	CAG68564.1	hcaE	porin
ACIAD1723	1139	1.34826	1.55234	1.54956	1.56928	1.31927	1.41531	CAG68565.1	hcaD	acyl coenzyme A dehydrogenase
ACIAD1724	1874	2.08715	2.04907	2.01463	2.23347	2.13492	2.25292	CAG68566.1	hcaC	coenzyme A ligase
ACIAD1725	1451	2.41876	2.58918	2.30416	2.41494	2.40781	2.43855	CAG68567.1	hcaB	hydroxybenzaldehyde dehydrogenase
ACIAD1726	833	7.76764	6.44226	6.91629	7.0454	6.94571	7.80923	CAG68568.1	hcaA	enoyl-CoA hydratase/lyase
ACIAD1727	1139	0.664281	0.7892	0.723369	0.589115	0.36282	0.546122	CAG68569.1	hcaK	transporter of hydroxycinnamates (MFS superfamily)
ACIAD1728	479	0.131631	0.203436	0.128939	0.082211	0.143284	0.101423	CAG68570.1	hcaR	Repressor protein of the Hydroxycinnamate (hca) catabolic genes
ACIAD1729	641	0.365458	0.341463	0.308647	0.406088	0.432826	0.512766	CAG68571.1		putative transcriptional regulator (TetR/AcrR family)
ACIAD1730	962	0.211845	0.0991131	0.112419	0.283073	0.216049	0.129756	CAG68572.1		conserved hypothetical protein
ACIAD1731	827	3.00253	2.82539	2.98355	2.51266	2.77035	3.07074	CAG68573.1		putative short-chain dehydrogenase
ACIAD1733	1529	0.451136	0.52456	0.486231	0.468097	0.388284	0.602178	CAG68574.1		putative flavin-binding monooxygenase
ACIAD1734	947	1.61613	1.55932	1.49461	1.48477	1.62798	1.91531	CAG68575.1		conserved hypothetical protein; putative transferase
ACIAD1735	506	0.328086	0.318202	0.22943	0.309978	0.212324	0.298141	CAG68576.1		conserved hypothetical protein; putative signal peptide
ACIAD1736	1388	0.00561446	0.0259221	0.00166171	0.0117011	0.0160747	0.0222736	CAG68577.1	accC	biotin carboxylase (A subunit of acetyl-CoA carboxylase)
ACIAD1737	422	0.00111918	0.000710504			0.00057469	0.00110165	CAG68578.1	accB	biotin carboxyl carrier protein of acetyl-CoA carboxylase (BCCP)
ACIAD1738	449	0.00473347	0.000667779	0.000570763	0.000495503		0.000517704	CAG68579.1	aroQ	3-dehydroquinate dehydratase, type II
ACIAD1740	884	0.419669	0.457889	0.553132	0.507377	0.516862	0.551146	CAG68580.1		conserved hypothetical protein
ACIAD1741	1208	3.22904	3.3895	3.50763	3.38823	3.37258	3.28969	CAG68581.1		putative regulatory protein (nitrile hydratase activator like)
ACIAD1742	707	0.481647	0.3732	0.273309	0.325382	0.519684	0.415252	CAG68582.1		hypothetical protein; putative signal peptide
ACIAD1743	1001	0.0705376	0.0578099	0.139529	0.0620101	0.0721985	0.189489	CAG68583.1		putative oxydoreductase protein, zinc-containing (quinone oxidoreductase, NADPH dependent)
ACIAD1744	1418	0.0263126	0.00126869	0.02729	0.0123949	0.00478881	0.0460636	CAG68584.1	aspA	aspartate ammonia-lyase (aspartase)
ACIAD1745	890	0.0528015	0.0363842	0.0259152	0.0337471	0.00108997	0.058504	CAG68585.1		putative transcriptional regulator (LysR family)
ACIAD1746	200	0.146411	0.118434	0.0896955	0.162411	0.4717	0.061599	CAG68586.1		hypothetical protein
ACIAD1747	461	9.24817	12.2827	8.01728	3.69482	3.99604	2.3734	CAG68587.1		putative transcriptionnal regulator (MarR family)
ACIAD1748	257	0.00459431	0.0268333	0.0498585	0.019045	0.024535	0.000904471	CAG68588.1		hypothetical protein; putative transcriptional regulator (Cro/CI family)
ACIAD1749	1010	1.3928	1.27058	1.2022	1.21659	1.0594	1.27133	CAG68589.1	cioB	ubiquinol oxidase subunit II, cyanide insensitive
ACIAD1750	1427	0.563312	0.42422	0.674355	0.614277	0.518008	0.618669	CAG68590.1	cioA	ubiquinol oxidase subunit I, cyanide insensitive
ACIAD1751	446	0.116485	0.143866	0.0683777	0.0578649	0.0467638	0.0484703	CAG68591.1		hypothetical protein
ACIAD1753	1679	1.30493	1.13272	1.14338	1.27128	1.08346	1.16155	CAG68592.1	mdcA	malonate decarboxylase, alpha subunit
ACIAD1754	908	0.650966	0.740336	0.654794	0.717427	0.633007	0.8745	CAG68593.1	mdcB	2'-(5''-triphosphoribosyl)-3'-dephosphocoenzyme- Asynthase
ACIAD1755	299	3.86998	3.19387	4.14493	4.19365	3.28009	3.39344	CAG68594.1	mdcC	malonate decarboxylase, delta subunit
ACIAD1756	851	0.429006	0.354444	0.475204	0.282088	0.380165	0.419555	CAG68595.1	mdcD	malonate decarboxylase, beta subunit
ACIAD1757	827	0.693023	0.524254	0.783383	0.57463	0.638995	0.795161	CAG68596.1	mdcE	malonate decarboxylase, gamma subunit
ACIAD1758	608	0.606293	0.637144	0.508752	0.599381	0.489825	0.675937	CAG68597.1	mdcG	phosphoribosyl-dephospho-CoA transferase (Holo-ACP synthase)
ACIAD1759	926	0.607965	0.472738	0.758855	0.553559	0.420611	0.56581	CAG68598.1	mdcH	malonate decarboxylase, epsilon subunit (acyl carrier transferase)
ACIAD1760	413	0.113785	0.0805846	0.0390925	0.0937328	0.114507	0.0320813	CAG68599.1	mdcL	malonate transporter
ACIAD1761	767	2.46893	2.2806	2.43676	2.59232	2.4821	2.75302	CAG68600.1	mdcM	malonate transporter
ACIAD1762	920	0.130394	0.164908	0.0963808	0.153076	0.123368	0.192023	CAG68601.1	mdcR	transcriptional regulator for malonate utilization (LysR family)
ACIAD1763	908	3.06107	2.54924	2.55228	2.94615	2.78683	2.93992	CAG68602.1	srpH	serine acetyltransferase
ACIAD1764	2174	0.824996	0.924599	0.812788	0.994	0.837884	0.911191	CAG68603.1		putative ferric siderophore receptor protein
ACIAD1765	1286	4.78447	4.39001	4.3387	5.13851	4.29858	4.9953	CAG68604.1		putative branched-chain amino acid transport protein (ABC superfamily, peri_bind)
ACIAD1766	1646	1.06439	1.13867	0.891817	1.21689	0.958436	1.17284	CAG68605.1		putative branched-chain amino acid permease protein (ABC superfamily, membrane)
ACIAD1767	1070	0.658344	0.832246	0.798517	0.74687	0.746143	1.01039	CAG68606.1		putative branched-chain amino acid permease protein (ABC superfamily, membrane)
ACIAD1768	827	0.812953	0.882095	0.691348	0.744651	0.863333	0.814836	CAG68607.1		putative branched-chain amino acid transport protein (ABC superfamily, atp_bind)
ACIAD1769	698	1.42568	1.6435	1.55893	1.59848	1.43739	1.34607	CAG68608.1		putative branched-chain amino acid transport protein (ABC superfamily, ATP_bind)
ACIAD1770	194	3.6116	3.48671	3.36721	4.51613	3.25151	4.1038	CAG68609.1		hypothetical protein; putative membrane protein
ACIAD1771	323	0.100893	0.0445572	0.0190419	0.0592363	0.0480533	0.142492	CAG68610.1		hypothetical protein
ACIAD1772	449	0.533304	0.823371	0.855574	0.798255	1.35087	0.637811	CAG68611.1		conserved hypothetical protein; putative signal peptide
ACIAD1773	1268	0.239314	0.131472	0.158857	0.245115	0.204649	0.26288	CAG68612.1		putative transport protein (permease)
ACIAD1774	1436	0.690518	0.859826	0.773637	0.866063	0.882763	0.8351	CAG68613.1	otsA	trehalose-6-phosphate synthase
ACIAD1775	863	0.112738	0.19873	0.211432	0.248003	0.0989185	0.122554	CAG68614.1	otsB	trehalose-6-phosphate phophatase, biosynthetic
ACIAD1776	473	0.537198	0.452601	0.735227	0.39134	0.624499	0.688993	CAG68615.1		putative general stress protein 26
ACIAD1778	485	1.43149	1.38912	1.33209	1.46149	1.34061	1.28302	CAG68616.1	fecI	alternative RNAP sigma factor required for fecA promoter recognition and ferric citrate transport; activated by FecR
ACIAD1779	941	0.869806	0.739863	0.693925	0.808118	1.00358	0.790228	CAG68617.1	fecR	membrane bound regulator in multi-component regulatory system with cytoplasmic FecI (sigma factor) and FecA (outer membrane receptor)
ACIAD1780	2471	0.868136	0.806308	0.83592	0.830679	0.74542	0.718231	CAG68618.1		putative tonB-dependent ferric siderophore receptor protein
ACIAD1781	815	0.516917	0.900969	0.675428	0.565347	0.688873	0.724157	CAG68619.1		conserved hypothetical protein
ACIAD1782	2081	0.370619	0.335853	0.338783	0.392041	0.348337	0.413516	CAG68620.1	ppk	polyphosphate kinase (Polyphosphoric acid kinase) (ATP-polyphosphate phosphotransferase)
ACIAD1783	1406	2.07712	2.06684	1.88924	1.78143	1.60915	2.25985	CAG68621.1		putative methylenetetrahydrofolate reductase
ACIAD1784	458	0.828579	0.388866	0.365385	0.65627	0.579822	0.559806	CAG68622.1		conserved hypothetical protein; putative membrane protein
ACIAD1786	224	0.261449	0.456442	0.24712	0.547263	0.345373	0.348673	CAG68623.1		conserved hypothetical protein
ACIAD1787	212	0.0512396	0.137188	0.128136	0.0892022	0.226504	0.0438583	CAG68624.1	csp	cold shock-like protein
ACIAD1788	2624	0.355571	0.319943	0.294362	0.352544	0.308694	0.378615	CAG68625.1		conserved hypothetical protein; putative VGR-related protein
ACIAD1789	683	0.0034575	0.00131698	0.0408986	0.0201959	0.0276962	0.0258655	CAG68626.1		hypothetical protein
ACIAD1790	1361	0.240138	0.195629	0.241209	0.300782	0.234322	0.428007	CAG68627.1		hypothetical protein
ACIAD1791	857	0.970767	0.968421	0.92013	1.00778	0.859995	0.966955	CAG68628.1		transposase of IS1236, IS3 family (ORF 2)
ACIAD1792	308	0.140308	0.0759316	0.1298	0.0772904	0.100787	0.155469	CAG68629.1		transposase of IS1236, IS3 family (ORF 1)
ACIAD1794	1625	1.01812	1.03696	0.900976	1.01684	1.03962	0.998887	CAG68630.1		hypothetical protein; putative membrane protein
ACIAD1795	1088	0.492046	0.567147	0.526678	0.461116	0.412817	0.506773	CAG68631.1		hypothetical protein; putative membrane protein
ACIAD1796	1088	0.654181	0.65175	0.716998	0.669078	0.686097	0.724267	CAG68632.1		hypothetical protein; putative membrane protein
ACIAD1798	1793	9.59104	9.47759	9.36403	9.99463	9.33313	10.4374	CAG68633.1		putative lipopolysaccharide modification acyltransferase
ACIAD1799	203	2.66393	2.9614	3.01846	2.30262	2.32962	2.31647	CAG68634.1		conserved hypothetical protein
ACIAD1800	854	0.920809	0.802596	1.0638	0.698183	0.912712	1.17313	CAG68635.1		putative transporter (formate/nitrite transporter family)
ACIAD1801	1331	0.773556	0.9218	0.986968	0.872706	0.716442	1.10007	CAG68636.1		conserved hypothetical protein
ACIAD1802	329	0.00143555		0.000778945	0.00338117	0.00073714		CAG68637.1		putative transcriptional regulator
ACIAD1803	722	1.5173	1.7828	1.52876	1.61191	1.56831	1.68091	CAG68638.1		conserved hypothetical protein
ACIAD1804	1163	0.955961	1.12611	0.996445	1.06305	0.962986	1.02393	CAG68639.1		putative permease (MFS superfamily)
ACIAD1805	929	0.694462	0.614834	0.628406	0.859748	0.624702	0.801936	CAG68640.1		putative glyoxalase (dioxygenase domain)
ACIAD1806	359	0.878153	0.628897	0.560374	0.670541	0.716748	0.476553	CAG68641.1		putative ferredoxin subunit (Rieske [2Fe-2S] domain)
ACIAD1807	1160	2.00094	1.99001	1.91719	2.20198	2.11075	2.00788	CAG68642.1		putative dipeptidyl aminopeptidase/acylaminoacyl-peptidase
ACIAD1808	1142	3.19564	3.53603	2.86927	2.79679	2.41585	2.86531	CAG68643.1		putative monooxygenase
ACIAD1809	977	0.896249	0.799145	0.850658	0.789727	0.986707	0.685689	CAG68644.1		putative fumarylacetoacetate hydrolase
ACIAD1810	227	0.00208059			0.00784073		0.00204801	CAG68645.1		hypothetical protein
ACIAD1811	437	0.00864613				0.000554963		CAG68646.1		putative transcriptional regulator (MarR/EmrR family)
ACIAD1812	785	0.494556	0.541609	0.56935	0.453747	0.585135	0.460456	CAG68647.1		putative cyclase
ACIAD1813	929	0.455264	0.563518	0.525511	0.412631	0.589199	0.688589	CAG68648.1		conserved hypothetical protein; putative signal peptide
ACIAD1814	869	0.222288	0.122141	0.213511	0.224017	0.183354	0.153807	CAG68649.1		conserved hypothetical protein; putative signal peptide
ACIAD1815	1352	2.13424	2.28755	2.17566	2.20078	2.0519	2.30747	CAG68650.1		putative benzoate transport protein (BenK-like)(MFS superfamily)
ACIAD1816	560	1.02893	1.15917	1.0617	1.45765	1.2113	1.07508	CAG68651.1		conserved hypothetical protein
ACIAD1817	656	1.51408	1.25098	1.50248	1.55838	1.22258	1.428	CAG68652.1		putative transcriptional regulator (AraC family)
ACIAD1818	1637	0.608761	0.461929	0.48875	0.546892	0.596594	0.607747	CAG68653.1	alkK	medium-chain-fatty-acid-CoA ligase
ACIAD1819	1103	0.198038	0.212846	0.283689	0.172861	0.199204	0.191143	CAG68654.1		putative acyl-CoA dehydrogenase
ACIAD1820	776	0.782999	0.965569	0.802834	0.838316	0.618174	1.01187	CAG68655.1		putative enoyl-CoA hydratase
ACIAD1821	1148	0.430537	0.35912	0.259845	0.238954	0.267024	0.352926	CAG68656.1		putative acyl-CoA dehydrogenase
ACIAD1822	779	0.449559	0.443783	0.479319	0.352713	0.496246	0.523383	CAG68657.1		putative transcriptional regulator (IcIR family)
ACIAD1824	755	2.07372	1.73228	1.9918	1.94251	1.29161	2.06064	CAG68658.1		putative oxidoreductase, short-chain dehydrogenase/reductase
ACIAD1825	893	0.514077	0.531506	0.601796	0.722751	0.630604	0.479475	CAG68659.1		putative transcriptional regulator; putative regucalcin family protein
ACIAD1826	2105	0.550936	0.435291	0.507311	0.611214	0.527666	0.520774	CAG68660.1	pauA	pimeloyl-CoA synthetase
ACIAD1827	656	0.19691	0.183282	0.150404	0.193992	0.09649	0.148115	CAG68661.1		putative flavoprotein oxidoreductase
ACIAD1828	1592	0.870868	0.829437	0.944281	0.984533	0.910056	0.947901	CAG68662.1		putative short-chain dehydrogenase/reductase SDR protein
ACIAD1829	1103	2.24993	2.41959	2.43866	2.59836	2.13826	2.48423	CAG68663.1		putative enoyl-CoA hydratase (PaaG-like)
ACIAD1830	1070	0.954301	0.798339	1.03036	1.00387	1.06232	1.07404	CAG68664.1		putative monooxygenase
ACIAD1831	758	0.379144	0.364309	0.244102	0.223948	0.388094	0.52623	CAG68665.1		conserved hypothetical protein
ACIAD1832	236	0.355222	0.233768	0.456079	0.526035	0.435712	0.557484	CAG68666.1		conserved hypothetical protein
ACIAD1834	899	0.896257	0.81812	0.752	0.709018	0.880514	0.890494	CAG68667.1		putative transcription regulator (AraC family)
ACIAD1835	914	0.409512	0.413992	0.266927	0.334451	0.184941	0.35376	CAG68668.1		conserved hypothetical protein; putative hydrolase of the alpha/beta superfamily
ACIAD1836	1151	0.906839	0.88986	0.777056	0.906353	0.810363	1.03986	CAG68669.1		putative oxidoreductase (NADH-dependent flavin oxidoreductase)
ACIAD1837	161	1.44769	1.51779	1.63633	1.10549	1.23218	1.96499	CAG68670.1		hypothetical protein
ACIAD1838	743	0.0902636	0.0330905	0.0896782	0.0586894	0.0590793	0.019084	CAG68671.1		putative transcriptional regulator (AraC family)
ACIAD1839	659	0.419619	0.421313	0.327049	0.351108	0.451549	0.748493	CAG68672.1		putative transcriptional regulator (AraC family)
ACIAD1840	266	0.197086	0.147662	0.318896	0.294411	0.484126	0.102243	CAG68673.1		putative transcriptional regulator (AraC family)
ACIAD1841	416	0.113532	0.0980222	0.139225	0.105892	0.151574	0.165955	CAG68674.1		hypothetical protein; putative membrane protein
ACIAD1842	413	0.327633	0.196742	0.164437	0.272041	0.257787	0.257214	CAG68675.1		hypothetical protein
ACIAD1843	194						0.00239638	CAG68676.1		conserved hypothetical protein
ACIAD1844	248	0.000952208					0.000937294	CAG68677.1		hypothetical protein
ACIAD1845	425	0.00333385			0.00104697	0.0017119	0.000546939	CAG68678.1		hypothetical protein
ACIAD1846	314	0.0345949	0.096443	0.0824317	0.0396781	0.0146747	0.193954	CAG68679.1		conserved hypothetical protein
ACIAD1847	1163	2.56798	2.59692	2.31351	2.28736	2.181	2.63909	CAG68680.1		putative phage replication initiation factor
ACIAD1848	287	0.0806357	0.09089	0.131262	0.0341085	0.162243	0.0704636	CAG68681.1		hypothetical protein
ACIAD1849	197	0.11268	0.228299	0.200335	0.167143	0.214205	0.147493	CAG68682.1		hypothetical protein
ACIAD1850	254	0.00464857	0.0554808			0.0038192		CAG68683.1		hypothetical protein; putative signal peptide
ACIAD1851	146	0.147188	0.141702	0.39143	0.384008	0.0847156	0.382108	CAG68684.1		hypothetical protein
ACIAD1852	1304	0.781786	1.09264	0.773338	0.692522	0.865369	0.979887	CAG68685.1		putative phage-related protein
ACIAD1853	278	0.12402	0.0431414	0.102325	0.0464168	0.0645554	0.256697	CAG68686.1		putative phage-related protein
ACIAD1854	1409	0.82174	0.749475	0.849392	0.729339	0.723943	0.992486	CAG68687.1		putative phage-related protein
ACIAD1855	269	0.245804	0.162734	0.0543032	0.0446616	0.016228	0.183194	CAG68688.1		hypothetical protein; putative membrane protein
ACIAD1856	164	0.655165	0.341882	0.576614	0.341861	0.0236604	0.727112	CAG68689.1		hypothetical protein
ACIAD1857	314	0.0496361	0.0993076	0.0881448	0.0510147	0.0162194	0.189513	CAG68690.1		conserved hypothetical protein
ACIAD1858	1163	2.58118	2.61831	2.37829	2.3524	2.16119	2.59891	CAG68691.1		putative phage replication initiation factor
ACIAD1859	287	0.0880411	0.104471	0.158943	0.0403101	0.158863	0.055075	CAG68692.1		hypothetical protein
ACIAD1860	197	0.128263	0.235909	0.251069	0.163755	0.242519	0.128614	CAG68693.1		hypothetical protein
ACIAD1861	254	0.00464857	0.0649244	0.00403579		0.0019096		CAG68694.1		hypothetical protein; putative signal peptide
ACIAD1862	842	1.6937	1.8371	1.86422	1.7122	1.88024	2.12572	CAG68695.1		hypothetical protein
ACIAD1864	566	0.00292055	0.0217193	0.0212806	0.0239776	0.00342783	0.00123206	CAG68696.1		putative transcriptional regulator (TetR family)
ACIAD1865	308	0.0789714	0.0730112	0.0881978	0.118464	0.0212598	0.0452823	CAG68697.1		putative transcriptional regulator (ArsR family)
ACIAD1866	1199	0.451615	0.298832	0.344547	0.400799	0.272252	0.397238	CAG68698.1	sstT	transporter, sodium-dicarboxylate symporter family
ACIAD1867	674	0.157665	0.083188	0.144866	0.156133	0.131694	0.255901	CAG68699.1		conserved hypothetical protein; putative membrane protein.
ACIAD1868	536	0.120717	0.105165	0.0865399	0.0145277	0.0647019	0.152219	CAG68700.1		putative nucleoprotein/polynucleotide-associated enzyme
ACIAD1869	1280	0.22803	0.139375	0.185197	0.199711	0.104397	0.179058	CAG68701.1		putative transporter with mechanosensitive ion channel.
ACIAD1870	1163	0.531992	0.612298	0.616553	0.598383	0.490251	0.595813	CAG68702.1		putative metabolite transporter (MFS superfamily)
ACIAD1873	1850	0.288228	0.307126	0.229122	0.265654	0.237669	0.338245	CAG68703.1		putative transport protein (ABC superfamily, ATP_bind)
ACIAD1874	446	0.333572	0.295127	0.20973	0.427003	0.170742	0.345546	CAG68704.1		conserved hypothetical protein; putative dehydratase
ACIAD1875	1058	0.266503	0.237486	0.198866	0.238673	0.227849	0.197076	CAG68705.1		putative transcriptional regulator (AraC family)
ACIAD1876	374	0.00126282		0.000685221	0.00535381	0.0175081	0.00559369	CAG68706.1	gcvH	glycine cleavage complex protein H, carrier of aminomethyl moiety via covalently bound lipoyl cofactor
ACIAD1878	1055	0.277557	0.317737	0.242184	0.360398	0.24045	0.322124	CAG68707.1	aro	3-deoxy-D-arabinoheptulosonate-7-phosphate synthase (DAHP synthetase), tyrosine repressible
ACIAD1879	1109	0.563645	0.566681	0.613992	0.6211	0.576885	0.666745	CAG68708.1	frmA	Alcohol dehydrogenase class 3 (Alcohol dehydrogenase class III) (S-(hydroxymethyl)glutathione dehydrogenase) (Glutathione-dependent formaldehyde dehydrogenase) (FDH) (FALDH)
ACIAD1880	275	1.25373	1.38032	1.33075	1.47484	1.10677	1.40653	CAG68709.1		conserved hypothetical protein
ACIAD1881	1562	2.26683	2.24414	2.13353	2.18464	1.89994	2.3669	CAG68710.1		putative phospholipase D protein
ACIAD1882	584	0.276584	0.19715	0.263733	0.276577	0.284462	0.458131	CAG68711.1		putative G:T/U mismatch-specific DNA glycosylase
ACIAD1883	749	0.506346	0.547625	0.586793	0.491893	0.473058	0.769658	CAG68712.1		putative oxidoreductase (short chain dehydrogenase)
ACIAD1884	698	0.184046	0.211343	0.278302	0.138333	0.422845	0.257093	CAG68713.1		putative phosphoglycerate mutase related protein
ACIAD1885	1103	1.73118	1.72152	1.79344	1.63885	1.75502	1.77487	CAG68714.1		conserved hypothetical protein; putative phosphotransferase
ACIAD1886	1241	0.632327	0.656926	0.582344	0.541591	0.723844	0.855622	CAG68715.1		putative acyl-CoA dehydrogenase
ACIAD1887	929	5.82794	6.49239	6.47468	6.30226	5.81967	6.54911	CAG68716.1		putative transcriptional regulator (LysR family)
ACIAD1888	602	0.60606	0.481625	0.54277	0.548441	0.566818	0.757197	CAG68717.1		putative oxydoreductase related to nitroreductase
ACIAD1889	491	0.431895	0.397538	0.455132	0.298604	0.395143	0.367847	CAG68718.1		conserved hypothetical protein
ACIAD1890	1394	0.182447	0.212937	0.235131	0.213064	0.195198	0.230948	CAG68719.1	fumC	fumarase C (fumarate hydratase Class II)
ACIAD1891	1004	0.754308	0.815879	0.671567	0.702897	0.592771	0.57464	CAG68720.1		putative UDP-galactose 4-epimerase (GalE-like)
ACIAD1892	368	0.00320853	0.00244429	0.000696393	0.0018137	0.000659019	0.00189496	CAG68721.1		putative intracellular sulfur oxidation protein (DsrE-like)
ACIAD1893	350	0.00134941			0.000635659	0.00970076		CAG68722.1		conserved hypothetical protein
ACIAD1894	281	0.000840383			0.000791746	0.00258917		CAG68723.1		hypothetical protein
ACIAD1895	311	0.000759317	0.000964092				0.000747424	CAG68724.1		conserved hypothetical protein; putative sulfite reductase
ACIAD1896	875	0.199443	0.198746	0.14732	0.185867	0.207596	0.339243	CAG68725.1		putative permease (drug/metabolite transporter)
ACIAD1897	1400	1.57814	1.52593	1.46112	1.3209	1.18037	1.53881	CAG68726.1		putative transcriptional regulator (GntR family)
ACIAD1899	647	0.30732	0.306784	0.264591	0.266839	0.306991	0.382265	CAG68727.1	modC	molybdate transport protein (ABC superfamily, atp_bind)
ACIAD1900	683	0.744055	1.04129	0.958303	0.909142	0.799993	1.06048	CAG68728.1	modB	molybdate transport protein (ABC superfamily, membrane)
ACIAD1901	761	0.212874	0.218275	0.130662	0.177751	0.185156	0.239169	CAG68729.1	modA	molybdate transport protein (ABC superfamily, peri_bind)
ACIAD1902	1226	2.88944	3.17588	2.69191	3.14014	2.6147	3.59007	CAG68730.1	moeA	molybdopterin biosynthesis protein
ACIAD1903	923	0.605336	0.776057	0.654981	0.737344	0.722039	0.511237	CAG68731.1	moaCB	bifunctional protein [Includes: molybdenum cofactor biosynthesis protein C; molybdenum cofactor biosynthesis protein B]
ACIAD1904	554	0.317137	0.30741	0.278014	0.323681	0.264845	0.391051	CAG68732.1	moaE	molybdopterin converting factor, large subunit
ACIAD1905	251	0.021639	0.00119455	0.00204201	0.00709102	0.000966211	0.000926092	CAG68733.1		conserved hypothetical protein
ACIAD1906	1007	0.499967	0.382904	0.544866	0.419112	0.566921	0.508987	CAG68734.1	moaA	molybdopterin biosynthesis, protein A
ACIAD1907	659	0.094244	0.0650623	0.0637765	0.132341	0.206822	0.0486767	CAG68735.1	mobA	molybdopterin-guanine dinucleotide synthase
ACIAD1908	2798	2.73376	2.67117	2.67932	2.83309	2.53336	2.7918	CAG68736.1	nasA	nitrate reductase, large subunit
ACIAD1909	1637	1.65577	1.47609	1.55204	1.61105	1.29941	1.5712	CAG68737.1		putative nitrate reductase (electron transfer subunit) AND putative nitrite reductase (small subunit)
ACIAD1910	2567	1.09215	0.903236	1.03038	0.883856	0.909328	0.958682	CAG68738.1	nasD	nitrite reductase, large subunit, nucleotide-and Fe/S-cluster binding
ACIAD1911	1346	3.10483	3.36833	3.39	3.43638	3.01473	3.64285	CAG68739.1		putative nitrate transporter transmembrane protein (MFS superfamily)
ACIAD1912	143	1.30459	1.03159	1.25986	1.9821	0.912414	1.16875	CAG68740.1		hypothetical protein
ACIAD1913	605	0.408281	0.608586	0.445195	0.482838	0.507486	0.424171	CAG68741.1	nasT	response regulator protein
ACIAD1914	1031	0.142238	0.232363	0.141186	0.202844	0.155485	0.168418	CAG68742.1		putative nitrate transport protein (NasF)
ACIAD1915	2390	2.16139	2.06232	2.10583	2.10891	1.95456	1.99537	CAG68743.1		putative oxidoreductase molybdopterin
ACIAD1916	821	0.304892	0.213279	0.235047	0.204325	0.305143	0.336074	CAG68744.1	fdhD	formate dehydrogenase formation protein
ACIAD1917	206	0.0320977		0.00124404		0.0259001	0.00564197	CAG68745.1		hypothetical protein
ACIAD1918	167	0.643396	0.260334	0.440421	0.674103	0.524248	0.367464	CAG68746.1		hypothetical protein
ACIAD1919	545	0.180685	0.169447	0.238404	0.159206	0.226054	0.192357	CAG68747.1		conserved hypothetical protein
ACIAD1920	1727	0.00123065	0.00156253	0.00103874	0.00115942	0.00168514	0.000672985	CAG68748.1	glnS	glutaminyl-tRNA synthetase
ACIAD1921	509	0.0566012	0.0889484	0.0533692	0.0166096	0.0233466	0.0639349	CAG68749.1	ppiB	peptidyl-prolyl cis-trans isomerase precursor (PPIase) (Rotamase)
ACIAD1922	728	0.000973135	0.000823716		0.00152803	0.000666261	0.000319298	CAG68750.1	lpxH	UDP-2,3-diacylglucosamine hydrolase
ACIAD1923	668	1.27937	1.04493	1.37229	1.10874	1.2126	1.38147	CAG68751.1	nfnB	oxygen-insensitive NADPH nitroreductase
ACIAD1924	851	0.0163722	0.0155025	0.0376429	0.0143789	0.0515816	0.00245833	CAG68752.1		putative integral membrane protein
ACIAD1925	1037	0.0309702	0.0280461	0.00914377	0.0497739	0.0437329	0.0876447	CAG68753.1	fda	fructose-1,6-bisphosphate aldolase, class II
ACIAD1926	257	0.0220527	0.0618332	0.011966	0.0268362	0.0556756	0.000904471	CAG68754.1		conserved hypothetical protein
ACIAD1927	1187	0.0171093	0.0553187	0.0224536	0.000562293	0.0234959	0.0379908	CAG68755.1	pgk	phosphoglycerate kinase
ACIAD1928	137				0.00162395			CAG68756.1		hypothetical protein
ACIAD1929	383	1.81766	1.95009	1.51823	1.86349	1.58556	1.88265	CAG68757.1		conserved hypothetical protein
ACIAD1930	596	0.891893	0.956345	0.859976	0.703651	0.696632	1.06474	CAG68758.1		conserved hypothetical protein; putative Maf-like protein
ACIAD1931	1313	0.664378	0.891505	0.680987	0.83892	0.754894	0.851723	CAG68759.1		putative magnesium citrate secondary transporter
ACIAD1933	1166	1.09325	0.999014	0.900691	1.01776	1.11193	1.14909	CAG68760.1		conserved hypothetical protein
ACIAD1934	1670	0.762601	0.665018	0.683343	0.684894	0.767638	0.706951	CAG68761.1		putative glutamate synthase.
ACIAD1935	1121	2.53358	2.39171	2.68663	2.48043	2.54742	2.92521	CAG68762.1		putative sigma-54 dependent transcriptional regulator
ACIAD1936	866	0.398124	0.536306	0.546281	0.423381	0.624781	0.547302	CAG68763.1		conserved hypothetical protein; putative signal peptide
ACIAD1937	743	0.84352	0.62065	0.744674	0.653968	0.674027	0.889125	CAG68764.1	braG	branched-chain amino acid transport protein (ABC superfamily, ATP_bind)
ACIAD1938	1421	0.428256	0.499229	0.541581	0.373567	0.612015	0.556013	CAG68765.1		conserved hypothetical protein; putative membrane protein
ACIAD1939	1070	0.24012	0.290025	0.245495	0.261363	0.253398	0.238966	CAG68766.1	braE	branched-chain amino acid transport protein (ABC superfamily, membrane)
ACIAD1940	881	1.47451	1.11255	1.30202	1.39953	1.38272	1.17992	CAG68767.1		putative branched-chain amino acid permease protein (ABC superfamily, membrane)
ACIAD1941	803	0.691092	0.670236	0.687756	0.800709	0.465407	0.603267	CAG68768.1	braF	branched-chain amino acid transport protein (ABC superfamily, atp_bind)
ACIAD1942	1217	1.9177	2.22201	1.6981	1.98075	1.87001	2.34454	CAG68769.1		putative long-chain-fatty-acid--CoA ligase-related protein
ACIAD1943	1028	0.0944131	0.0498749	0.089496	0.112972	0.0613375	0.0465802	CAG68770.1		conserved hypothetical protein; putative lysophospholipase
ACIAD1944	1154	0.0237375	0.0220847	0.0437485	0.00520535	0.0657786	0.000805716	CAG68771.1		conserved hypothetical protein
ACIAD1945	1037	0.000683165		0.000247129	0.000643628	0.000467732	0.00044831	CAG68772.1	murB	UDP-N-acetylenolpyruvoylglucosamine reductase, FAD-binding
ACIAD1946	503	0.00610322	0.00238435	0.00407591	0.00353846	0.00096429	0.00415913	CAG68773.1		putative phosphotyrosine protein phosphatase (PtpA)
ACIAD1948	209	0.155925	0.176457	0.187606	0.227803	0.131123	0.123454	CAG68774.1	csp	cold shock-like protein
ACIAD1949	131	1.31053	1.42821	1.51612	1.73909	1.75687	1.06643	CAG68775.1		hypothetical protein
ACIAD1950	1160	0.228004	0.274243	0.205239	0.224399	0.167673	0.192572	CAG68776.1		putative iron-containing alcohol dehydrogenase
ACIAD1951	446		0.00067227	0.000574603	0.000498836	0.000543765	0.000521186	CAG68777.1		conserved hypothetical protein; putative thioesterase
ACIAD1952	578	0.719474	0.786412	0.916907	0.94997	0.607137	0.473343	CAG68778.1	terZ	tellurium resistance protein
ACIAD1953	719	0.677898	0.748539	0.593811	0.444652	0.515395	0.960186	CAG68779.1		conserved hypothetical protein
ACIAD1954	1310	5.78399	5.44894	5.90523	5.46419	4.90851	5.99541	CAG68780.1		putative tellurium resistance protein (TerF)
ACIAD1955	575	1.45138	1.15292	1.37362	1.39911	0.98526	1.50425	CAG68781.1	terE	tellurium resistance protein
ACIAD1956	1070	0.516214	0.669439	0.451232	0.428743	0.452853	0.581122	CAG68782.1		conserved hypothetical protein; putative membrane protein
ACIAD1957	578	0.0404474	0.0487617	0.0474415	0.0411859	0.00587416	0.0840516	CAG68783.1	terD	tellurium resistance protein
ACIAD1958	1199	1.18133	1.05554	1.09327	1.1048	1.16264	1.04573	CAG68784.1	terA	tellurium resistance protein
ACIAD1959	881	0.177714	0.353265	0.1245	0.171217	0.175351	0.281261	CAG68785.1		conserved hypothetical protein
ACIAD1960	1151	1.30671	1.35667	1.20878	1.16208	0.949638	1.40863	CAG68786.1		conserved hypothetical protein
ACIAD1961	830	0.434739	0.321146	0.34427	0.340154	0.447053	0.406086	CAG68787.1		conserved hypothetical protein
ACIAD1962	1139	0.835742	0.648892	0.938467	0.877226	0.667087	0.757755	CAG68788.1		conserved hypothetical protein
ACIAD1963	1052	0.221781	0.329189	0.362241	0.339431	0.378302	0.319286	CAG68789.1		conserved hypothetical protein
ACIAD1964	1529	0.173134	0.203353	0.211019	0.149	0.158771	0.211621	CAG68790.1		conserved hypothetical protein; putative protein kinase
ACIAD1965	1808	0.287478	0.290877	0.267045	0.356855	0.311599	0.308046	CAG68791.1		hypothetical protein; putative conserved domain
ACIAD1966	1058	1.47804	1.47763	1.37535	1.46947	1.42073	1.48477	CAG68792.1		conserved hypothetical protein; putative tellurium resistance protein
ACIAD1967	635	0.655263	0.560002	0.810791	0.717544	0.572498	0.673187	CAG68793.1		putative tellurium resistance protein (TerY-like)
ACIAD1968	641	0.063734	0.0332108	0.048376	0.0676813	0.15777	0.0551205	CAG68794.1	terX	tellurium resistance protein
ACIAD1969	638	0.617759	0.585097	0.707763	0.63013	0.794459	0.714107	CAG68795.1	terY	tellurium resistance protein
ACIAD1970	2135	0.0014379	0.00224699	0.000960273	0.00114627	0.000340776	0.000544377	CAG68796.1	dnaX	DNA polymerase III, tau and gamma subunits (DNA elongation factor III)
ACIAD1971	1499	0.477966	0.426446	0.446725	0.469451	0.390554	0.555769	CAG68797.1	smvA	methyl viologen resistance protein (MFS superfamily)
ACIAD1973	602	0.0623712	0.166352	0.165598	0.140806	0.0854054	0.103482	CAG68798.1		putative transcriptional regulator
ACIAD1974	1256	0.699606	0.722606	0.671288	0.833948	0.633137	0.827267	CAG68799.1		conserved hypothetical protein; putative esterase
ACIAD1975	854	0.0367771	0.0642499	0.0372106	0.0294383	0.0173228	0.0694081	CAG68800.1		conserved hypothetical protein; putative dehydratase
ACIAD1976	1400	0.71519	0.777852	0.855768	0.7674	0.700187	0.764591	CAG68801.1		putative short-chain dehydrogenase
ACIAD1977	1280	0.443699	0.508779	0.61966	0.510663	0.486554	0.643048	CAG68802.1		putative acyl-CoA thiolase
ACIAD1978	404	1.92776	1.8502	1.71081	2.34486	2.35736	1.87283	CAG68803.1		conserved hypothetical protein; putative membrane protein
ACIAD1979	851	0.863284	0.699727	0.840792	1.09306	0.726417	0.977324	CAG68804.1		putative transcriptional regulator (LysR family)
ACIAD1980	989	0.243788	0.175837	0.266379	0.246551	0.26606	0.313301	CAG68805.1	tal	transaldolase
ACIAD1981	650	0.318254	0.277691	0.36509	0.265608	0.357436	0.261416	CAG68806.1		putative transport protein
ACIAD1982	1175	0.315533	0.318205	0.337408	0.32965	0.383696	0.295359	CAG68807.1		putative benzoate membrane transport protein
ACIAD1983	722	0.461829	0.406975	0.409611	0.485637	0.339594	0.520918	CAG68808.1		putative transporter transmembrane protein (magnesium transporter)
ACIAD1984	2762	0.974942	0.808419	0.938337	0.838209	0.678298	0.915068	CAG68809.1	mgtA	P-type ATPase, Mg2+ ATPase transporter
ACIAD1985	692	3.42516	2.63653	3.44339	2.61125	2.42624	3.0692	CAG68810.1		conserved hypothetical protein
ACIAD1986	443	0.275594	0.201016	0.431556	0.386202	0.454381	0.462274	CAG68811.1		conserved hypothetical protein; putative membrane protein
ACIAD1987	797	0.203851	0.237007	0.183603	0.218852	0.281772	0.229532	CAG68812.1	map	methionine aminopeptidase
ACIAD1988	1319	0.378301	0.434405	0.403158	0.515804	0.378212	0.426303	CAG68813.1	braZ	branched chain amino acid transporter
ACIAD1989	170	0.00277821	0.0105823	0.00602995	0.00130871		0.00273469	CAG68814.1		conserved hypothetical protein; putative membrane protein
ACIAD1990	2852	0.346686	0.428618	0.352869	0.400574	0.388354	0.440773	CAG68815.1	fruB	phosphotransferase system, fructose-specific EI/HPr/EIIA components
ACIAD1992	932	0.0722125	0.193025	0.0907404	0.208397	0.1949	0.186308	CAG68816.1	fruK	1-phosphofructokinase
ACIAD1993	1727	0.360169	0.229692	0.347534	0.348858	0.254315	0.335685	CAG68817.1	fruA	phosphotransferase system, fructose-specific IIBC component
ACIAD1995	548	0.258556	0.183839	0.288541	0.295964	0.25137	0.196394	CAG68818.1		conserved hypothetical protein
ACIAD1996	491	0.000480952	0.000610657	0.00104388	0.00226559	0.000493929	0.000946839	CAG68819.1	ispF	2C-methyl-D-erythritol 2,4-cyclodiphosphate synthase
ACIAD1997	650	0.00835599	0.0129159	0.00354839	0.0154025	0.00559659	0.0293243	CAG68820.1		conserved hypothetical protein; putative signal peptide
ACIAD1998	1295	0.306536	0.298907	0.264189	0.315081	0.336156	0.193857	CAG68821.1	dadA	D-amino acid dehydrogenase, small subunit
ACIAD1999	719	0.000985316	0.00166805	0.000712859	0.000928292	0.0003373	0.00064659	CAG68822.1	ispD	2-C-methyl-D-erythritol 4-phosphate cytidylyltransferase
ACIAD2000	332	0.00142258			0.000670123	0.0036524		CAG68823.1		putative cell division protein (FtsB-like)
ACIAD2001	1295	0.00182353	0.00115765	0.00138526	0.0012026	0.00299637	0.00107698	CAG68824.1	eno	enolase
ACIAD2002	857	0.000826654		0.000299035	0.00103842	0.000565972	0.000542471	CAG68825.1	kdsA	2-dehydro-3-deoxyphosphooctonate aldolase
ACIAD2003	1637	0.00144256	0.00036632	0.000782751	0.00149498	0.00118519	0.000993979	CAG68826.1	pyrG	CTP synthase
ACIAD2004	437	1.10292	1.10465	1.34646	1.33234	1.15266	1.14044	CAG68827.1		conserved hypothetical protein; putative signal peptide
ACIAD2005	443	2.78313	2.84672	2.72644	2.75364	3.26005	3.01187	CAG68828.1		conserved hypothetical protein; putative universal stress protein
ACIAD2006	326	0.080406	0.310869	0.162725	0.110558	0.206067	0.0934074	CAG68829.1		hypothetical protein
ACIAD2007	434	0.118618	0.135408	0.113374	0.139435	0.157581	0.114082	CAG68830.1		conserved hypothetical protein; putative hemolysin
ACIAD2008	2609	0.759492	0.758488	0.767345	0.84703	0.784167	0.865737	CAG68831.1	pepN	aminopeptidase N
ACIAD2009	257	2.96976	3.09166	3.50904	3.82978	2.66582	3.22987	CAG68832.1		conserved hypothetical protein
ACIAD2010	1163	0.175029	0.177631	0.155791	0.0920148	0.0861224	0.0469695	CAG68833.1		conserved hypothetical protein
ACIAD2011	824	3.83797	3.8578	4.16941	3.63502	3.53683	4.19621	CAG68834.1	thiM	hydoxyethylthiazole kinase
ACIAD2012	851	0.617702	0.566546	0.625173	0.622998	0.617839	0.815074	CAG68835.1		putative transcriptional regulator (AraC family)
ACIAD2013	371	1.28513	1.00214	1.51415	0.746	1.36033	1.33768	CAG68836.1		putative 5-carboxymethyl-2-hydroxymuconate delta isomerase
ACIAD2014	1712	0.431466	0.405264	0.450872	0.765687	0.680385	0.542698	CAG68837.1		putative helicase
ACIAD2015	1172	0.97844	0.878008	0.957306	0.895808	0.846127	0.928011	CAG68838.1		putative alcohol dehydrogenase
ACIAD2016	950	0.835714	0.873302	0.781227	0.821539	0.804142	0.850029	CAG68839.1		conserved hypothetical protein; putative enzyme
ACIAD2017	1181	0.350722	0.272921	0.304229	0.244145	0.341293	0.37554	CAG68840.1		putative transcriptional regulator
ACIAD2018	1511	1.18933	1.12353	1.16993	1.21989	1.13876	1.21778	CAG68841.1	acoD	Acetaldehyde dehydrogenase 2 (Acetaldehyde dehydrogenase II) (ACDH-II)
ACIAD2019	695	0.930999	1.03194	1.13497	0.988839	0.780597	1.14954	CAG68842.1		conserved hypothetical protein; putative glutamine amidotransferase
ACIAD2020	203	0.536276	0.251091	0.852139	0.533735	0.142166	0.490089	CAG68843.1		hypothetical protein
ACIAD2021	227	0.59609	0.587778	0.749626	0.506707	0.37927	1.00148	CAG68844.1		conserved hypothetical protein
ACIAD2022	830	1.45757	1.70507	1.74914	1.81308	1.5492	1.78986	CAG68845.1		putative transcriptional regulator (AraC/XylS family)
ACIAD2023	704	0.659469	0.707844	0.76809	0.749292	0.572882	0.813902	CAG68846.1		putative branched-chain amino acid transport protein (AzlC)
ACIAD2024	341	3.28667	3.89255	3.42398	3.59231	2.95148	3.84188	CAG68847.1		conserved hypothetical protein; putative membrane protein
ACIAD2025	497	0.19386	0.301642	0.105706	0.288285	0.208361	0.155278	CAG68848.1		hypothetical protein; putative signal peptide
ACIAD2026	1070	0.539387	0.524847	0.618408	0.647689	0.50929	0.656288	CAG68849.1		putative choloylglycine hydrolase protein
ACIAD2027	491	2.19122	2.464	1.8461	2.24565	1.81469	2.09535	CAG68850.1		hypothetical protein
ACIAD2028	1091	0.0017316	0.00192377	0.000234897	0.00122354	0.000444581	0.00127836	CAG68851.1	aroC	chorismate synthase
ACIAD2029	1010	0.00280571	0.000890592	0.00101494	0.00176222	0.00120059	0.000690443	CAG68852.1		putative adenine-specific methylase
ACIAD2031	845	0.306852	0.233479	0.27538	0.196415	0.277247	0.345235	CAG68853.1		conserved hypothetical protein
ACIAD2032	1421	0.921324	0.976302	0.857549	0.912625	0.876038	0.968892	CAG68854.1		putative bifunctional protein [Includes: putative transcriptional regulator (GntR family); putative amino transferase]
ACIAD2034	581	0.632436	0.728681	0.463585	0.828654	0.564765	0.71295	CAG68855.1		conserved hypothetical protein; putative signal peptide
ACIAD2035	1988	0.00130665	0.00150821	0.00232038	0.003805	0.00268381	0.00666478	CAG68856.1	tkt	transketolase
ACIAD2037	1166	0.000810111	0.0038572	0.000219788	0.00934953	0.000831969	0.00119614	CAG68857.1	metK	methionine adenosyltransferase
ACIAD2038	251		0.0465875	0.0234832		0.0434795	0.050935	CAG68858.1		hypothetical protein
ACIAD2039	191	0.429022	0.538443	0.610493	0.351776	0.627248	0.477068	CAG68859.1		hypothetical protein
ACIAD2040	566	0.745575	0.788253	0.566426	0.598654	0.723272	0.409866	CAG68860.1		putative suppressor of F exclusion of phage T7 (FxsA)
ACIAD2041	575	0.333481	0.66276	0.490707	0.415168	0.396044	0.449132	CAG68861.1	ruvC	holliday junction nuclease
ACIAD2042	1472	0.41005	0.435694	0.489913	0.486525	0.434788	0.47532	CAG68862.1		conserved hypothetical protein; putative membrane protein
ACIAD2043	1130	0.381389	0.525105	0.324763	0.247091	0.328152	0.418202	CAG68863.1		conserved hypothetical protein; putative ferredoxin
ACIAD2045	1013	0.659022	0.46292	0.558589	0.566854	0.587025	0.552095	CAG68864.1	bioB	biotin synthetase
ACIAD2046	212	0.00334171	0.0678866		0.00314831		0.00548229	CAP03146.1		conserved hypothetical protein
ACIAD2048	545	0.146888	0.0929756	0.0738254	0.160839	0.0947827	0.0614177	CAG68865.1		putative bacterioferritin (cytochrome b1)
ACIAD2049	2168	0.445935	0.410057	0.564911	0.414688	0.468482	0.439058	CAG68866.1		putative ferric siderophore receptor protein
ACIAD2050	548	0.125399	0.138426	0.038815	0.185536	0.109753	0.0691408	CAG68867.1		putative acyltransferase
ACIAD2052	749	0.168677	0.114489	0.120438	0.06416	0.0271984	0.108	CAG68868.1		conserved hypothetical protein
ACIAD2053	473	0.894665	0.862098	0.916731	0.878634	0.877786	1.21876	CAG68869.1		putative transcriptional regulator
ACIAD2054	1412	0.642214	0.777824	0.762829	0.810038	0.817214	0.794475	CAG68870.1		conserved hypothetical protein; putative protein (DcaP-like)
ACIAD2056	743	1.0304	0.953169	0.927825	0.946516	1.09574	1.10374	CAG68871.1	gltL	glutamate/aspartate transport protein (ABC superfamily, atp_bind)
ACIAD2058	677	0.111621	0.140837	0.137789	0.22018	0.108184	0.0975118	CAG68872.1	gltK	glutamate/aspartate transport protein (ABC superfamily, membrane)
ACIAD2059	701	0.324408	0.452957	0.470504	0.416398	0.310328	0.580957	CAG68873.1	gltJ	glutamate/aspartate transport protein (ABC superfamily, membrane)
ACIAD2061	893	0.0515664	0.0443202	0.056822	0.0757381	0.0757702	0.0460733	CAG68874.1	gltI	glutamate/aspartate transport protein (ABC superfamily, peri_bind)
ACIAD2062	770	2.2753	2.46135	2.3637	2.44209	2.24031	3.3361	CAG68875.1		putative glutathione S-transferase
ACIAD2064	1235	1.12184	0.968933	0.742672	0.835699	0.973414	1.01995	CAG68876.1		conserved hypothetical protein; putative Acyl-CoA dehydrogenase
ACIAD2065	1268	0.948501	0.926927	0.79388	0.713763	0.954202	0.894599	CAG68877.1		conserved hypothetical protein; putative acyl-CoA dehydrogenase
ACIAD2066	1412	0.732526	0.830061	0.758655	0.75489	0.769294	0.693396	CAG68878.1		conserved hypothetical protein; putative monooxygenase (DszA-like)
ACIAD2068	833	0.562728	0.470086	0.551925	0.50372	0.524051	0.507872	CAG68879.1	metQ	D-methionine transport protein (ABC superfamily, peri_bind)
ACIAD2069	1070	0.648412	0.584814	0.555417	0.467417	0.581139	0.524205	CAG68880.1	metN	D-and L-methionine transport protein (ABC superfamily, atp_bind)
ACIAD2070	659	0.360851	0.25024	0.338716	0.382842	0.276376	0.446556	CAG68881.1	metI	D-and L-methionine transport protein (ABC superfamily, membrane)
ACIAD2071	1103	0.017984	0.0299017	0.0427509	0.0183552	0.00725578	0.00463634	CAG68882.1		putative GTP-binding protein
ACIAD2072	611	0.306876	0.270389	0.363647	0.386337	0.329842	0.420767	CAG68883.1	sodM	superoxide dismutase [Mn]
ACIAD2074	227	0.00208059		0.00451582	0.00392036		0.00204801	CAG68884.1		conserved hypothetical protein; putative signal peptide
ACIAD2075	416	0.0999086	0.238569	0.197133	0.243873	0.335213	0.191659	CAG68885.1		conserved hypothetical protein
ACIAD2077	389	0.278035	0.440114	0.26879	0.421512	0.272444	0.389606	CAG68886.1		conserved hypothetical protein
ACIAD2078	1214	0.165148	0.0698951	0.0614295	0.117838	0.13804	0.117182	CAG68887.1	purT	phosphoribosylglycinamide formyltransferase 2
ACIAD2079	2666	0.0613842	0.0602814	0.0572913	0.0536591	0.0710455	0.0620794	CAG68888.1	glnD	uridylyltransferase
ACIAD2080	1169	0.58845	0.496814	0.500707	0.647649	0.627355	0.62278	CAG68889.1		putative aminotransferase
ACIAD2081	410	0.26149	0.104576	0.109385	0.254496	0.10174	0.0810737	CAG68890.1		conserved hypothetical protein; putative membrane protein
ACIAD2082	2216	0.883955	0.752558	0.834853	0.903978	0.819924	0.828781	CAG68891.1		putative ferric siderophore receptor protein
ACIAD2083	605	0.72991	0.805831	0.807789	0.678106	0.815746	0.946701	CAG68892.1		putative amino acid efflux protein, putative threonine efflux protein
ACIAD2084	845	0.386499	0.519119	0.344224	0.613204	0.376837	0.539447	CAG68893.1		putative transcriptional regulator (AraC family)
ACIAD2085	482	10.6443	10.1999	11.6503	10.3827	10.063	10.4216	CAG68894.1	gpo	glutathione peroxidase
ACIAD2086	419	20.4924	20.9625	20.5196	21.7112	18.417	20.0056	CAG68895.1	msrB	peptide methionine sulfoxide reductase
ACIAD2087	1430	0.41202	0.39104	0.415592	0.55978	0.449254	0.52683	CAG68896.1		putative PLP-dependent aminotransferase
ACIAD2088	1067	0.68122	0.776699	0.630234	0.613646	0.631868	0.742878	CAG68897.1	aspQ	glutaminase-asparaginase
ACIAD2089	3563	0.0137858	0.0196074	0.0100697	0.0058071	0.0116393	0.0143527	CAG68898.1	dnaE	DNA polymerase III, alpha chain
ACIAD2090	815	0.142558	0.139063	0.210993	0.205556	0.266325	0.168276	CAG68899.1		putative tRNA/rRNA methyltransferase
ACIAD2091	809	0.261543	0.295385	0.301255	0.220006	0.115414	0.318073	CAG68900.1	cysE	serine acetyltransferase
ACIAD2092	965	0.180842	0.225263	0.301419	0.270435	0.297306	0.415758	CAG68901.1		conserved hypothetical protein
ACIAD2094	1922	0.384692	0.364105	0.459478	0.506311	0.447815	0.458851	CAG68902.1		conserved hypothetical protein
ACIAD2095	767	0.0862077	0.229859	0.0922181	0.117767	0.110035	0.226994	CAG68903.1		conserved hypothetical protein
ACIAD2096	1232	0.588452	0.667566	0.575366	0.408844	0.535825	0.485275	CAG68904.1		conserved hypothetical protein
ACIAD2097	800	1.18369	1.15473	1.19551	1.07959	1.03919	1.10733	CAG68905.1		conserved hypothetical protein; putative signal peptide
ACIAD2098	656	0.208429	0.198822	0.150795	0.362888	0.113496	0.22111	CAG68906.1		conserved hypothetical protein
ACIAD2099	800	1.16214	1.35	1.39605	1.42999	1.22048	1.24999	CAG68907.1		putative hydrolases or acyltransferases (alpha/beta hydrolase superfamily)
ACIAD2100	1673	0.97395	0.94269	1.12343	1.22065	0.929487	1.01858	CAG68908.1		putative permease (MFS superfamily)
ACIAD2101	1121	0.859906	0.735807	0.769276	0.782751	0.818421	0.916732	CAG68909.1		putative 3-oxoacyl-[acyl-carrier-protein] synthase III
ACIAD2102	3854	0.936624	0.899809	0.959726	0.716857	0.948555	0.492823	CAG68910.1	hrpA	ATP-dependent helicase
ACIAD2103	563	0.322553	0.244446	0.409217	0.36079	0.245534	0.240706	CAG68911.1	ahpC	alkyl hydroperoxide reductase, C22 subunit, thioredoxin-like (detoxification of hydroperoxides)
ACIAD2104	782	0.156123	0.280662	0.172706	0.137984	0.205614	0.151003	CAG68912.1		putative oxidoreductase, short-chain dehydrogenase/reductase family
ACIAD2105	668	4.08733	4.142	3.66915	4.12955	3.82911	4.9458	CAG68913.1		conserved hypothetical protein
ACIAD2106	1451	0.751082	0.545319	0.734908	0.620523	0.662039	0.798272	CAG68914.1		putative Long-chain-fatty-acid-CoA ligase
ACIAD2107	686	0.49467	0.500887	0.695598	0.393395	0.526047	0.621445	CAG68915.1		conserved hypothetical protein
ACIAD2108	362	3.81163	3.40335	4.09116	4.36603	3.58151	4.64192	CAG68916.1		conserved hypothetical protein
ACIAD2109	344		0.000871607				0.000675724	CAG68917.1		conserved hypothetical protein; putative membrane protein
ACIAD2110	467	0.107708	0.105937	0.110302	0.0843235	0.0789355	0.0925814	CAG68918.1		conserved hypothetical protein
ACIAD2111	260		0.0023064		0.000855695	0.00186553	0.0572182	CAG68919.1		hypothetical protein
ACIAD2113	569	0.3868	0.331449	0.244563	0.293643	0.439859	0.367261	CAG68920.1		conserved hypothetical protein
ACIAD2114	449	0.153049	0.217028	0.144974	0.247256	0.142055	0.133568	CAG68921.1		conserved hypothetical protein
ACIAD2115	131	4.66887	5.8639	7.12282	5.20877	5.62052	6.59197	CAG68922.1		hypothetical protein
ACIAD2116	2207	1.29726	1.43816	1.46611	1.3495	1.34754	1.37784	CAG68923.1		putative ferric siderophore receptor protein
ACIAD2117	659	0.382709	0.308932	0.380715	0.464542	0.348138	0.358374	CAG68924.1		putative siderophore biosynthese protein; putative acetyltransferase
ACIAD2118	626	0.447398	0.429632	0.361074	0.606669	0.609397	0.436306	CAG68925.1		putative demethylmenaquinone methyltransferase
ACIAD2119	821	1.69186	2.12257	2.12635	1.88661	1.91091	2.01446	CAG68926.1		hypothetical protein
ACIAD2120	1925	5.43888	5.67548	5.44936	5.78161	5.19381	5.56163	CAG68927.1		conserved hypothetical protein
ACIAD2121	1850	0.816815	0.819597	0.787796	0.825103	0.888144	0.849255	CAG68928.1		conserved hypothetical protein
ACIAD2122	1454	1.69136	1.54618	1.63546	1.74679	1.70714	1.74816	CAG68929.1		putative multidrug resistance protein (MFS superfamily)
ACIAD2123	1412	1.82462	1.9092	1.7028	1.9018	1.7112	2.00183	CAG68930.1		putative lysine/ornithine N-monooxygenase
ACIAD2124	1796	0.762877	0.777962	0.655807	0.772365	0.714459	0.77332	CAG68931.1		putative siderophore biosynthesis protein
ACIAD2125	449	0.32135	0.287145	0.410379	0.184823	0.12261	0.212259	CAG68932.1		conserved hypothetical protein
ACIAD2126	287	0.0238616	0.0198495	0.0223234	0.00232558	0.00845014	0.0874721	CAG68933.1		hypothetical protein
ACIAD2129	491	0.0812809	0.229607	0.0375797	0.0670614	0.230171	0.0582306	CAG68934.1		conserved hypothetical protein
ACIAD2130	170	0.583423	0.296305	0.447724	0.0562745	0.483612	0.183224	CAG68935.1		hypothetical protein
ACIAD2131	140				0.00158915			CAG68936.1		hypothetical protein
ACIAD2132	632	0.039607	0.0232465	0.0977243	0.0489317	0.0291637	0.11365	CAG68937.1		hypothetical protein
ACIAD2133	332	0.512127	0.249258	0.41297	0.609812	0.498187	0.462097	CAG68938.1		hypothetical protein; putative signal peptide
ACIAD2134	716	0.169525	0.231575	0.183972	0.194826	0.165631	0.223034	CAG68939.1		hypothetical protein
ACIAD2135	251	0.672691	0.703591	0.967915	1.03972	0.97684	0.855709	CAG68940.1		hypothetical protein
ACIAD2136	320	0.135785	0.158349	0.133742	0.192585	0.0795766	0.211383	CAG68941.1		hypothetical protein
ACIAD2137	725	2.48134	2.1406	2.24636	2.86187	2.54695	2.732	CAG68942.1		putative DNA-binding protein (Roi)
ACIAD2139	413	0.00285893	0.000725987	0.000620515	0.00215478		0.00056283	CAG68943.1		hypothetical protein; putative phage regulatory protein
ACIAD2140	914	0.185766	0.177472	0.224028	0.214691	0.118871	0.147506	CAG68944.1		hypothetical protein
ACIAD2142	1373	1.2872	1.40963	1.26494	1.48007	1.20041	1.21727	CAG68945.1		hypothetical protein
ACIAD2143	275	0.235289	0.139558	0.211542	0.17313	0.0837793	0.167363	CAG68946.1		hypothetical protein
ACIAD2144	593	0.352031	0.197697	0.190584	0.0986719	0.200804	0.238721	CAG68947.1		putative threonine efflux protein
ACIAD2145	545	0.928125	0.903349	1.12572	1.4149	1.16231	1.24286	CAG68948.1		hypothetical protein
ACIAD2146	404	1.07319	1.14961	1.41267	1.56893	1.27383	1.26466	CAG68949.1		conserved hypothetical protein; putative membrane protein
ACIAD2148	2489	0.880643	0.785178	0.864573	0.817342	0.914245	1.01207	CAG68950.1		conserved hypothetical protein
ACIAD2149	440	1.1743	0.909719	1.06062	0.905092	0.986612	0.858476	CAG68951.1		conserved hypothetical protein; putative cell wall-associated hydrolases (invasion-associated proteins)
ACIAD2151	191	0.777679	0.521175	0.826513	1.0961	0.533288	0.539136	CAG68952.1		hypothetical protein
ACIAD2152	1631	0.345027	0.334393	0.450795	0.486566	0.343779	0.37169	CAG68953.1		hypothetical protein
ACIAD2153	2150	1.39503	1.54337	1.52929	1.6834	1.6154	1.54735	CAG68954.1		hypothetical protein
ACIAD2154	857	1.92886	1.99142	2.15215	1.94262	2.20135	1.97297	CAG68955.1		hypothetical protein
ACIAD2155	641	1.53441	1.54407	1.43649	1.63476	1.95566	1.54446	CAG68956.1		hypothetical protein
ACIAD2156	3524	1.22342	1.12514	1.11483	1.27219	1.16456	1.1912	CAG68957.1		hypothetical protein; putative phage tail tape meausure protein
ACIAD2157	1046	3.70837	3.49136	3.29676	3.78387	3.75302	3.45585	CAG68958.1		hypothetical protein; putative signal peptide
ACIAD2158	248	1.75682	2.73476	2.06362	2.08576	1.50401	1.85772	CAG68959.1		hypothetical protein
ACIAD2159	335	0.446918	0.349954	0.556915	0.869999	0.275096	0.388571	CAG68960.1		hypothetical protein
ACIAD2160	767	1.06405	0.92178	1.10361	1.1446	0.905889	1.03769	CAG68961.1		hypothetical protein
ACIAD2161	443	0.699913	0.631476	0.540892	0.806053	0.798178	0.645925	CAG68962.1		hypothetical protein
ACIAD2162	482	0.303758	0.0852221	0.242981	0.277409	0.227424	0.207854	CAG68963.1		hypothetical protein
ACIAD2164	380	0.740757	0.699083	0.622473	0.792148	0.726919	0.608649	CAG68964.1		hypothetical protein
ACIAD2165	380	0.656241	0.676202	0.654844	0.748238	1.02369	0.76647	CAG68965.1		hypothetical protein; putative signal peptide
ACIAD2166	974	10.6	9.79689	10.8669	10.2437	10.3872	10.2633	CAG68966.1		conserved hypothetical protein
ACIAD2167	473	0.486274	0.448164	0.682672	0.513164	0.457864	0.295844	CAG68967.1		conserved hypothetical protein
ACIAD2168	1211	2.16764	2.10997	2.24974	2.30436	2.24115	2.2289	CAG68968.1		conserved hypothetical protein; putative phage-related protein
ACIAD2169	296	0.762693	0.452788	0.717737	0.71254	0.430144	0.592902	CAG68969.1		hypothetical protein
ACIAD2170	551	1.24074	1.81206	1.82089	1.62641	2.14922	1.74611	CAG68970.1		conserved hypothetical protein; putative phage anti-repressor protein
ACIAD2172	257	0.00367545	0.00116666	0.00398868	0.00346273	0.000943654	0.000904471	CAG68971.1		hypothetical protein; putative phage regulatory protein
ACIAD2173	719	0.131704	0.114679	0.153978	0.158738	0.128174	0.197856	CAG68972.1		conserved hypothetical protein; putative bacteriophage protein
ACIAD2174	1331	1.20717	1.04097	1.15833	1.06159	1.16449	1.02515	CAG68973.1		conserved hypothetical protein; putative phage-related protein
ACIAD2175	1526	1.26956	1.26024	1.38145	1.13792	1.52154	1.45867	CAG68974.1		conserved hypothetical protein; putative helicase
ACIAD2176	476	0.294192	0.231173	0.131367	0.274829	0.239462	0.21438	CAG68975.1		conserved hypothetical protein
ACIAD2177	641	4.66511	4.5728	4.14394	4.08934	4.62716	4.50755	CAG68976.1		conserved hypothetical protein
ACIAD2178	467	1.2131	0.699824	1.44983	1.09716	1.7049	1.17768	CAG68977.1		conserved hypothetical protein
ACIAD2179	212	1.07157	1.40865	0.945308	1.33174	1.50659	0.989005	CAG68978.1		hypothetical protein; putative membrane protein
ACIAD2180	293	1.41688	1.3866	1.17816	1.4541	1.73736	1.58192	CAG68979.1		hypothetical protein
ACIAD2181	329	0.00645996	0.0227836	0.0171368	0.0223157	0.0486512	0.00282613	CAG68980.1		putative proteic killer active protein
ACIAD2182	296	12.2924	12.6862	12.1201	13.6299	10.7495	12.096	CAG68981.1		putative proteic killer suppression protein
ACIAD2183	902	1.3517	1.28542	1.40495	1.27051	1.24002	1.3831	CAG68982.1		hypothetical protein
ACIAD2184	491	0.740185	0.937969	0.623719	0.498429	0.803128	0.650952	CAG68983.1		conserved hypothetical protein
ACIAD2185	1328	1.17576	1.02029	1.03628	1.09381	0.833842	1.091	CAG68984.1		putative replicative DNA helicase
ACIAD2186	980	1.71303	1.94799	1.92283	2.09813	1.70852	1.99954	CAG68985.1		hypothetical protein
[truncated: 1,311 more rows]
