# Supplementary material for: Acinetobacter baylyi regulates type IV pilus synthesis by employing two extension motors and a motor protein inhibitor
Source: Nat Commun. 2021 Jun 18;12:3744. doi: 10.1038/s41467-021-24124-6 (PMC8213720; doi:10.1038/s41467-021-24124-6)
Supplement: Supplementary file 6 — Source Data [file 41467_2021_24124_MOESM6_ESM.xlsx]

## Sheet: Transformation data
	Figure 1d
	Strain	Parent (CE100)	ΔpilC (CE150)	ΔpilY1 (CE16)	ΔpilQ (CE66)	ΔpilT (CE317)	ΔcomEA (CE286)	ΔcomEC (CE287)	ΔcomM (CE289)
	Rep 1	0.0521739	8.33333e-09	1.8e-06	4.54545e-09	7.69231e-09	2.96296e-05	6.71141e-09	0.00189474
	Rep 2	0.123077	3.57143e-09	2.77273e-07	5.88235e-09	6.66667e-09	4.15385e-05	5.88235e-09	0.0014375
	Rep 3	0.0777778	5.55556e-09	4.84615e-07	4.34783e-09	5.55556e-09	2.59091e-05	1e-08	0.00278571
	Rep 4	0.157143	5.55556e-09	1.3619e-06	5.55556e-09	6.25e-09	2.5e-05	4.54545e-09	0.00215789
	Figure 2a
	Strain	Parent (CE100)	ΔpilB (CE22)	ΔtfpB (CE67)	ΔpilBΔtfpB (CE54)	ΔcomP (TND0114)
	Rep 1	0.104	0.00126316	0.00415789	5.26316e-09	3.33333e-09
	Rep 2	0.075	0.00140909	0.00358333	4.16667e-09	4e-09
	Rep 3	0.0722222	0.000888889	0.0016	3.57143e-09	4e-09
	Rep 4	0.07	0.00170588	0.00263889	5.26316e-09	3.57143e-09
	Figure 3b
	Strain	Parent (CE100)	ΔcpiR (CE263)	ΔcpiR ΔcpiA (CE264)	Ptac-cpiA no IPTG (TND2260)	Ptac-cpiA + IPTG (TND2260)
	Rep 1	0.0588235	0.00119231	0.0452174	0.0336842	0.00080292
	Rep 2	0.103846	0.00118182	0.0777778	0.03	0.00045
	Rep 3	0.133333	0.00118519	0.0789474	0.043	0.000894737
	Rep 4	0.0526316	0.00130435	0.0454545	0.0684211	0.001
	Figure 4c
	Strain	ΔpilB (CE22)	ΔpilB ΔcpiR (CE282)	ΔtfpB (CE67)	ΔtfpB ΔcpiR (CE283)	ΔpilB ΔtfpB (CE54)	ΔtfpB ΔcpiR ΔcpiA (CE285)
	Rep 1	0.000958333	0.00104167	0.00271429	2.09091e-06	3.57143e-09	0.00477778
	Rep 2	0.001	0.000521739	0.00290909	1.17241e-06	3.44828e-09	0.00167857
	Rep 3	0.000862069	0.000625	0.00288	2.71429e-06	5e-09	0.00381818
	Rep 4	0.0015	0.000878788	0.00455	1.77778e-06	4.54545e-09	0.00229032
	Supplementary figure 1b
	Strain	WT (CE1)	comPT129C (CE100)	comPT129C ∆pilQ (CE66)
	Rep 1	0.227273	0.0888889	4.16667e-09
	Rep 2	0.213333	0.1	4.34783e-09
	Rep 3	0.11	0.0928571	4.7619e-09
	Rep 4	0.214286	0.16	4.7619e-09
	Rep 5	0.0882353	0.16
	Supplementary figure 5
	Strain	Parent (CE100)	ΔpilB (CE22)	ΔtfpB (CE67)	ΔpilB ΔtfpB (CE54)	ΔpilB Ptac-pilB (CE539)	ΔtfpB Ptac-tfpB (CE540)	ΔpilB Ptac-tfpB (CE772)	ΔtfpB Ptac-pilB (CE773)
	Rep 1	0.113	0.00134	0.00124	7.4e-08	0.074	0.153	0.00491	0.00127
	Rep 2	0.0748	0.00089	0.00114	7.8e-08	0.0644	0.0674	0.00187	0.00199
	Rep 3	0.0617	0.000887	0.00154	6.3e-08	0.104	0.113	0.0037	0.00317
	Rep 4
	Supplementary figure 7
	Strain	Parent (CE100)	ΔpilB (CE22)	ΔtfpB (CE67)	ΔpilB ΔtfpB (CE54)	ΔtfpB FLAG-pilB (TND2904)	ΔpilB tfpB-FLAG (TND2892)	ΔcpiR (CE263)	ΔcpiR ΔcpiA (CE264)	ΔcpiR cpiA-GFP (TND1296)	ΔcpiR cpiA-FLAG (TND1284)
	Rep 1	0.0345588	0.00113393	0.00271429	6.36943e-09	0.000839286	0.00121519	0.000709677	0.0409449	0.000973856	0.00133333
	Rep 2	0.0166667	0.00981132	0.00205435	6.75676e-09	0.000716312	0.00070922	0.001	0.047619	0.00157843	0.000826389
	Rep 3	0.0263636	0.00119847	0.00125984	1.00629e-07	0.00139333	0.00112409	0.00129286	0.0555556	0.00115	0.00114744
	Rep 4	0.0288732	0.00109489	0.000754717	6.94444e-09	0.000529412	0.000729167	0.000689655	0.095082	0.00109589	0.00208696
	Rep 5	0.0707317

## Sheet: Microscopy data
		Replicate	# cells no pili	# cells with pili	# cells	% cells with pili
	Parent (CE317)	1	10	78	88	88.6364
		2	9	166	175	94.8571
		3	7	138	145	95.1724
	pilB (CE310)	1	5	85	90	94.4444
		2	17	85	102	83.3333
		3	9	92	101	91.0891
	tfpB (CE311)	1	79	26	105	24.7619
		2	80	12	92	13.0435
		3	69	18	87	20.6897
	pilB/tfpB (CE316)	1	70	0	70	0
		2	77	0	77	0
		3	124	0	124	0
	cpiR (CE265)	1	12	100	112	89.2857
		2	22	95	117	81.1966
		3	13	123	136	90.4412
	pilB/cpiR/cpiA (CE304)	1	3	19	22
		2	12	62	74	84.375
		3	9	82	91	90.1099
		4	10	90	100	90
	pilB/cpiR (CE302)	1	15	68	83	81.9277
		2	14	80	94	85.1064
		3	6	94	100	94
	tfpB/cpiR (CE303)	1	86	0	86	0
		2	82	0	82	0
		3	83	0	83	0
	tfpB/cpiR/cpiA (CE305)	1	103	39	142	27.4648
		2	63	22	85	25.8824
		3	63	14	77	18.1818

## Sheet: Fluorescence assay
	Figure 3c
	Strains	Parent no arabinose (TND2093)	PBAD-cpiR no arabinose(TND2126)	Parent + arabinose (TND2093)	PBAD-cpiR + arabinose (TND2126)
	Rep 1	7722	8227	7083	492
	Rep 2	8014	7326	7886	476

## Sheet: Westerns
	Figure 3d							Figure 4d							Supplementary figure 8
